# Supplementary material for: Larval midgut modifications associated with Bti resistance in the yellow fever mosquito using proteomic and transcriptomic approaches
Source: BMC Genomics. 2012 Jun 15;13:248. doi: 10.1186/1471-2164-13-248 (PMC3460780; doi:10.1186/1471-2164-13-248)
Supplement: Additional file 1 — All the 3512 transcripts detected by microarrays experiments in at least 5 hybridizations out of 6. For each transcript, accession number, corrected p-value, expression level changes, Vectorbase annotation and functional category are indicated. [file 1471-2164-13-248-S1.xls]

## Sheet: 5sur6 3528
Transcript	Adjusted p-value	Fold change		Description	Biological functions	# hybridizations detected
AAEL009131-RA	0.000149482	-	20.9	cytochrome P450 - CYP6Z8	Detoxication Enzymes	6
AAEL003508-RB	0.000834231	-	17.25	serine-pyruvate aminotransferase	Transaminases	5
AAEL003508-RA	0.00137734	-	16.277	serine-pyruvate aminotransferase	Transaminases	5
AAEL001807-RA	0.000154357	-	9.871	cytochrome P450 - CYP9M9	Detoxication Enzymes	6
AAEL014583-RC	0.000319184	-	9.368	60S acidic ribosomal protein P2	Ribosomal	6
AAEL014583-RA	0.000407179	-	8.943	60S acidic ribosomal protein P2	Ribosomal	6
AAEL015573-RA	0.00204174	-	7.273	glycoside hydrolases	Other enzymes	6
AAEL014583-RB	0.000142624	-	6.758	60S acidic ribosomal protein P2	Ribosomal	6
AAEL000901-RA	0.000175572	-	6.196	conserved hypothetical protein	Unknown	6
AAEL009653-RB	2.77158e-05	-	5.906	40S ribosomal protein S30	Ribosomal	6
AAEL009130-RA	0.000608306	-	5.887	cytochrome P450 - CYP6Z7	Detoxication Enzymes	6
AAEL009653-RA	0.000114309	-	5.834	40S ribosomal protein S30	Ribosomal	6
AAEL013111-RA	0.000385461	-	5.817	glutamate transporter	Transport	5
AAEL004335-RA	0.00234959	-	5.645	secreted ferritin G subunit precursor, putative	Transport	5
AAEL011555-RA	0.000114309	-	5.293	metalloproteinase, putative	Proteases	6
AAEL011550-RA	0.000480847	-	5.285	metalloproteinase, putative	Proteases	6
AAEL004294-RA	0.000605161	-	5.199	dihydrolipoamide acetyltransferase component of pyruvate dehydrogenase	Dehydrogenases	6
AAEL014514-RA	0.000592715	-	5.119	metalloproteinase, putative	Proteases	6
AAEL009121-RA	0.000263398	-	5.015	cytochrome P450 - CYP6N9	Detoxication Enzymes	6
AAEL014886-RA	0.000444864	-	4.874	4-aminobutyrate aminotransferase	Transaminases	6
AAEL007052-RA	0.000324566	-	4.255	lipase	Other enzymes	6
AAEL009198-RB	0.000605161	-	4.053	conserved hypothetical protein	Unknown	5
AAEL009198-RA	0.000895254	-	4.023	conserved hypothetical protein	Unknown	5
AAEL013373-RA	0.00169993	-	3.993	inwardly rectifying k+ channel,	Transport	6
AAEL008701-RA	0.000788116	-	3.964	myoinositol oxygenase	Other enzymes	6
AAEL008664-RB	2.77158e-05	-	3.945	conserved hypothetical protein	Unknown	6
AAEL010047-RA	0.000740192	-	3.943	conserved hypothetical protein	Unknown	5
AAEL005546-RA	0.00490775	-	3.872	conserved hypothetical protein	Unknown	5
AAEL007060-RA	0.00221118	-	3.604	lipase	Other enzymes	6
AAEL010157-RA	0.00116834	-	3.589	microsomal glutathione s-transferase	Detoxication Enzymes	6
AAEL012609-RA	0.000197012	-	3.561	4-aminobutyrate aminotransferase	Transaminases	6
AAEL011917-RA	0.000655398	-	3.559	serine-type enodpeptidase,	Proteases	5
AAEL011336-RA	0.000164138	-	3.556	conserved hypothetical protein	Unknown	6
AAEL006327-RA	0.00115174	-	3.491	sulfotransferase (sult)	Other enzymes	6
AAEL002668-RA	0.00225918	-	3.414	AMP dependent ligase	Other enzymes	6
AAEL011169-RA	0.0202659	-	3.386	hexamerin 2 beta	Transport	6
AAEL004827-RA	0.00129215	-	3.357	conserved hypothetical protein	Unknown	6
AAEL011933-RA	0.000324566	-	3.278	hypothetical protein	Unknown	6
AAEL011519-RA	0.000569503	-	3.257	sucrose transport protein	Transport	6
AAEL014045-RA	0.000704254	-	3.251	allantoicase	Other enzymes	6
AAEL003102-RA	0.000925523	-	3.244	glucosyl/glucuronosyl transferases	Detoxication Enzymes	6
AAEL015020-RA	0.00274256	-	3.237	glycoside hydrolases	Other enzymes	6
AAEL014713-RA	0.00175458	-	3.169	conserved hypothetical protein	Unknown	5
AAEL009420-RA	0.000802413	-	3.161	ClassB Scavenger Receptor (CD36 domain).	Other functions	6
AAEL011547-RA	0.000180628	-	3.158	metalloproteinase, putative	Proteases	6
AAEL014710-RA	0.000137692	-	3.148	alpha-amylase	Other enzymes	6
AAEL009237-RA	0.00124725	-	3.138	glycoside hydrolases	Other enzymes	6
AAEL014893-RA	0.00144808	-	2.999	cytochrome P450	Detoxication Enzymes	6
AAEL006129-RA	0.00130506	-	2.993	conserved hypothetical protein	Unknown	6
AAEL002764-RB	0.00186231	-	2.973	dihydrolipoamide succinyltransferase component of 2-oxoglutarate dehydrogenase	Dehydrogenases	5
AAEL007722-RA	0.0128044	-	2.867	hypothetical protein	Unknown	6
AAEL004532-RA	0.00154132	-	2.822	glyoxylate/hydroxypyruvate reductase	Other enzymes	6
AAEL009323-RA	0.0162729	-	2.727	carbonic anhydrase precursor	Other enzymes	6
AAEL007913-RA	0.00626421	-	2.694	sulfotransferase (sult)	Other enzymes	5
AAEL011560-RA	0.000864215	-	2.688	conserved hypothetical protein	Unknown	6
AAEL009330-RA	0.00069727	-	2.683	carbonic anhydrase II, putative	Other enzymes	6
AAEL011922-RA	0.000486966	-	2.669	serine-type enodpeptidase,	Proteases	6
AAEL008878-RB	0.000617619	-	2.592	diacylglycerol o-acyltransferase	Other enzymes	6
AAEL008568-RA	0.000879233	-	2.587	glucosyl/glucuronosyl transferases	Detoxication Enzymes	6
AAEL008878-RD	0.000751202	-	2.582	diacylglycerol o-acyltransferase	Other enzymes	6
AAEL007063-RA	0.000954239	-	2.57	lipase	Other enzymes	6
AAEL008878-RC	0.000893921	-	2.557	diacylglycerol o-acyltransferase	Other enzymes	6
AAEL008939-RA	0.000350959	-	2.556	conserved hypothetical protein	Unknown	6
AAEL012382-RA	0.0267518	-	2.555	conserved hypothetical protein	Unknown	5
AAEL006587-RA	0.000114309	-	2.498	conserved hypothetical protein	Unknown	6
AAEL002764-RA	0.00317116	-	2.497	dihydrolipoamide succinyltransferase component of 2-oxoglutarate dehydrogenase	Dehydrogenases	5
AAEL014916-RA	0.00210014	-	2.496	lipase 1 precursor	Other enzymes	6
AAEL015438-RA	0.00321159	-	2.485	mannose-6-phosphate isomerase	Other enzymes	6
AAEL004860-RA	0.00715251	-	2.479	acireductone dioxygenase	Other enzymes	6
AAEL007044-RA	0.000976665	-	2.477	lipase	Other enzymes	6
AAEL012867-RA	0.000137692	-	2.476	conserved hypothetical protein	Unknown	6
AAEL001514-RA	0.000385461	-	2.473	conserved hypothetical protein	Unknown	6
AAEL010764-RA	0.0423417	-	2.472	aldehyde dehydrogenase	Dehydrogenases	5
AAEL002633-RA	0.00195342	-	2.471	cytochrome P450	Detoxication Enzymes	6
AAEL009310-RA	0.0220879	-	2.466	angiotensin-converting enzyme (dipeptidyl carboxypeptidase	Proteases	5
AAEL008878-RA	0.0207336	-	2.465	diacylglycerol o-acyltransferase	Other enzymes	5
AAEL015140-RA	0.00069796	-	2.421	conserved hypothetical protein	Unknown	6
AAEL001307-RA	0.00515662	-	2.391	SEC14, putative	Transport	6
AAEL008096-RA	0.011756	-	2.388	mitochondrial ornithine transporter	Transport	6
AAEL011823-RA	0.0023412	-	2.374	gamma glutamyl transpeptidases	Proteases	6
AAEL006372-RA	0.00181544	-	2.373	sulphate transporter	Transport	6
AAEL008007-RA	0.000685838	-	2.369	conserved hypothetical protein	Unknown	6
AAEL014920-RA	0.00147878	-	2.342	lipase 1 precursor	Other enzymes	6
AAEL007416-RA	0.013479	-	2.341	cysteine dioxygenase	Other enzymes	6
AAEL006098-RA	0.000625704	-	2.319	conserved hypothetical protein	Unknown	6
AAEL003181-RA	0.00551691	-	2.315		Unknown	6
AAEL003497-RA	0.00254896	-	2.314	farnesyl-pyrophosphate synthetase	Other enzymes	5
AAEL012866-RA	0.000224567	-	2.31	conserved hypothetical protein	Unknown	5
AAEL003196-RA	0.00200051	-	2.307		Unknown	6
AAEL002041-RA	0.187584	-	2.303	protein serine/threonine kinase, putative	Kinases-Phosphatases	6
AAEL010685-RA	0.0202609	-	2.299	conserved hypothetical protein	Unknown	6
AAEL001501-RA	0.00392177	-	2.286	Anamorsin homolog (Fe-S cluster assembly protein DRE2 homolog)	Other functions	5
AAEL013052-RA	0.00186322	-	2.275	ubiquitin carboxyl-terminal hydrolase isozyme L3	Other enzymes	6
AAEL007905-RA	0.0036762	-	2.264	hypothetical protein	Unknown	6
AAEL012153-RA	0.000895254	-	2.253	conserved hypothetical protein	Unknown	6
AAEL014705-RA	0.000263398	-	2.253	conserved hypothetical protein	Unknown	6
AAEL013093-RA	0.0169451	-	2.247	valacyclovir hydrolase	Other enzymes	5
AAEL014671-RA	0.00535593	-	2.242	protease S51 alpha-aspartyl dipeptidase	Proteases	5
AAEL003317-RA	0.0324165	-	2.23	alkaline phosphatase	Kinases-Phosphatases	6
AAEL010986-RA	0.000625704	-	2.213	apyrase, putative	Other enzymes	6
AAEL001687-RA	0.00927965	-	2.182	adenylate cyclase	Other enzymes	5
AAEL005749-RA	0.0102168	-	2.17	lysosomal alpha-mannosidase (mannosidase alpha class 2b member 1)	Other enzymes	6
AAEL014361-RA	0.00186722	-	2.144	amidase	Other enzymes	5
AAEL007403-RA	0.00168642	-	2.141	conserved hypothetical protein	Unknown	6
AAEL007439-RA	0.000895254	-	2.138	myosin light chain 1,	Cytosqueleton	6
AAEL008819-RA	0.00119835	-	2.135	hypothetical protein	Unknown	6
AAEL004821-RA	0.00535947	-	2.127	potassium-dependent sodium-calcium exchanger, putative	Transport	6
AAEL005048-RA	0.0046389	-	2.118	conserved hypothetical protein	Unknown	5
AAEL007811-RA	0.00280415	-	2.1	short-chain dehydrogenase	Dehydrogenases	6
AAEL001769-RA	0.00189457	-	2.087	DEAD box ATP-dependent RNA helicase	DNA interaction	6
AAEL002331-RA	0.00322099	-	2.081	mannose-6-phosphate isomerase	Other enzymes	6
AAEL002457-RB	0.00089438	-	2.067	conserved hypothetical protein	Unknown	6
AAEL011129-RA	0.000617847	-	2.062	alcohol dehydrogenase	Dehydrogenases	6
AAEL009925-RA	0.00475408	-	2.058	amidase	Other enzymes	5
AAEL005175-RA	0.00200051	-	2.057	lipin	Other functions	6
AAEL006378-RA	0.000149482	-	2.049	trypsin, putative	Proteases	6
AAEL010912-RA	0.000919663	-	2.045	dipeptidyl-peptidase	Proteases	6
AAEL010988-RA	0.00147155	-	2.041	cationic amino acid transporter	Transport	6
AAEL002457-RA	0.000812615	-	2.034	conserved hypothetical protein	Unknown	5
AAEL012478-RA	0.000704254	-	2.027	glucose transporter, putative	Transport	6
AAEL003201-RA	0.00752289	-	2.027		Unknown	5
AAEL008285-RA	0.00688299	-	2.024	pupal cuticle protein, putative	Other functions	6
AAEL013742-RA	0.00497625	-	2.023	conserved hypothetical protein	Unknown	6
AAEL012012-RA	0.000788116	-	2.007	conserved hypothetical protein	Unknown	5
AAEL005048-RB	0.00331172	-	2.002	conserved hypothetical protein	Unknown	6
AAEL005669-RA	0.0021019	-	1.996	conserved hypothetical protein	Unknown	5
AAEL006249-RA	0.578618	-	1.995	poly(a) polymerase cid (pap) (caffein-induced death protein)	Other enzymes	6
AAEL007051-RA	0.00161657	-	1.989	lipase	Other enzymes	5
AAEL010204-RA	0.00203189	-	1.989	dihydropyrimidine dehydrogenase	Dehydrogenases	5
AAEL007080-RA	0.00306272	-	1.987	glycerol-3-phosphate acyltransferase	Other enzymes	6
AAEL000572-RA	0.00167141	-	1.987	AMP dependent ligase	Other enzymes	6
AAEL006811-RA	0.000919663	-	1.987	cytochrome P450	Detoxication Enzymes	6
AAEL001427-RA	0.00214763	-	1.984	short-chain dehydrogenase	Dehydrogenases	6
AAEL013780-RA	0.0156155	-	1.982	conserved hypothetical protein	Unknown	6
AAEL011050-RA	0.0921099	-	1.981	conserved hypothetical protein	Unknown	6
AAEL008162-RA	0.0244464	-	1.975	protease m1 zinc metalloprotease	Proteases	6
AAEL011662-RA	0.0178089	-	1.974	plasma glutamate carboxypeptidase	Proteases	5
AAEL004227-RA	0.0021136	-	1.971	myosin vi	Cytosqueleton	5
AAEL015014-RA	0.00441033	-	1.969	conserved hypothetical protein	Unknown	6
AAEL008274-RA	0.00271078	-	1.963	conserved hypothetical protein	Unknown	6
AAEL005669-RC	0.00362062	-	1.956	conserved hypothetical protein	Unknown	5
AAEL014797-RA	0.00147841	-	1.954	acyl-coa dehydrogenase	Dehydrogenases	5
AAEL013784-RA	0.0202659	-	1.953	hypothetical protein	Unknown	6
AAEL000427-RA	0.0373716	-	1.942	conserved hypothetical protein	Unknown	6
AAEL014663-RA	0.137979	-	1.94	AMP dependent coa ligase	Other enzymes	6
AAEL000845-RA	0.007939	-	1.939	protein-tyrosine phosphatase	Kinases-Phosphatases	5
AAEL002536-RA	0.00601274	-	1.938	E3 ubiquitin-protein ligase nedd-4	Other enzymes	5
AAEL008599-RA	0.000714563	-	1.925	zinc carboxypeptidase	Proteases	5
AAEL011676-RA	0.24154	-	1.921	AMP dependent coa ligase	Other enzymes	5
AAEL001068-RA	0.495163	-	1.918	myosin light chain 2V, putative	Cytosqueleton	6
AAEL012351-RA	0.000788116	-	1.918	prolylcarboxypeptidase, putative	Proteases	6
AAEL015485-RA	0.000444864	-	1.915	seven in absentia, putative	Other functions	6
AAEL010930-RA	0.000617847	-	1.913	l-asparaginase	Other enzymes	6
AAEL015014-RB	0.00770289	-	1.912	conserved hypothetical protein	Unknown	6
AAEL013642-RA	0.0014305	-	1.912	acyl-CoA dehydrogenase	Dehydrogenases	6
AAEL008201-RA	0.00148022	-	1.904	serine collagenase 1 precursor, putative	Other enzymes	6
AAEL010930-RB	0.000685838	-	1.896	l-asparaginase	Other enzymes	6
AAEL010537-RA	0.00186322	-	1.896	alpha-amylase	Other enzymes	6
AAEL012557-RA	0.100642	-	1.896	serine collagenase 1 precursor, putative	Other enzymes	6
AAEL001312-RA	0.000114309	-	1.895	cytochrome P450	Detoxication Enzymes	6
AAEL004661-RA	0.00630204	-	1.893	beta-hexosaminidase	Other enzymes	6
AAEL005826-RA	0.000263398	-	1.889	conserved hypothetical protein	Unknown	6
AAEL003397-RA	0.00630204	-	1.884	mitochondrial ribosomal protein L17	Ribosomal	6
AAEL011335-RA	0.00392177	-	1.884	conserved hypothetical protein	Unknown	6
AAEL008757-RA	0.0153044	-	1.88		Unknown	6
AAEL003231-RA	0.00491091	-	1.878	conserved hypothetical protein	Unknown	6
AAEL013335-RA	0.635439	-	1.876	conserved hypothetical protein	Unknown	6
AAEL014199-RA	0.00387227	-	1.875	dihydropyrimidine dehydrogenase	Dehydrogenases	5
AAEL014608-RA	0.00554033	-	1.873	cytochrome P450	Detoxication Enzymes	5
AAEL012631-RA	0.00089438	-	1.872	myosin i	Cytosqueleton	6
AAEL011598-RA	0.00089438	-	1.87	hypothetical protein	Unknown	6
AAEL007778-RA	0.00176528	-	1.861	leucine-rich transmembrane protein	Other functions	5
AAEL013798-RA	0.00387227	-	1.856	cytochrome P450	Detoxication Enzymes	5
AAEL006550-RA	0.00535947	-	1.856	rnf5	Other functions	5
AAEL005669-RB	0.00908425	-	1.856	conserved hypothetical protein	Unknown	6
AAEL014771-RA	0.000220772	-	1.85	conserved hypothetical protein	Unknown	6
AAEL002083-RA	0.0119348	-	1.845	DEAD box ATP-dependent RNA helicase	DNA interaction	6
AAEL003452-RB	0.000713719	-	1.844	conserved hypothetical protein	Unknown	6
AAEL009634-RA	0.00607161	-	1.836	steroid dehydrogenase	Dehydrogenases	6
AAEL003452-RA	0.00116834	-	1.834	conserved hypothetical protein	Unknown	6
AAEL002834-RA	0.00887546	-	1.832	myo-inositol-1 phosphate synthase	Other enzymes	6
AAEL001964-RA	0.0132396	-	1.824	protein serine/threonine kinase, putative	Kinases-Phosphatases	6
AAEL007792-RA	0.00586068	-	1.822	conserved hypothetical protein	Unknown	6
AAEL003145-RA	0.000772694	-	1.821	bestrophin 2,3,4	Other functions	5
AAEL005865-RA	0.00295128	-	1.819	amino acid transporter	Transport	6
AAEL011913-RA	0.00129593	-	1.818	serine-type enodpeptidase,	Proteases	6
AAEL012131-RA	0.000458221	-	1.818	cationic amino acid transporter	Transport	6
AAEL013837-RA	0.00524306	-	1.817	conserved hypothetical protein	Unknown	6
AAEL003770-RA	0.0122218	-	1.815	conserved hypothetical protein	Unknown	6
AAEL008784-RA	0.00121579	-	1.804	serine-type enodpeptidase	Proteases	5
AAEL009117-RA	0.00925151	-	1.804	cytochrome P450	Detoxication Enzymes	6
AAEL001254-RA	0.0142566	-	1.798	conserved hypothetical protein	Unknown	6
AAEL008624-RA	0.0220119	-	1.798	ABC transporter	Transport	6
AAEL008912-RA	0.0152861	-	1.796	conserved hypothetical protein	Unknown	6
AAEL006353-RA	0.00562261	-	1.794	sulfotransferase (sult)	Other enzymes	6
AAEL004197-RA	0.0397032	-	1.791	hypothetical protein	Unknown	6
AAEL003956-RA	0.000784907	-	1.787	amino acid transporter	Transport	5
AAEL006912-RA	0.000625704	-	1.784	acetyl-coa acetyltransferase 2,	Other enzymes	6
AAEL008451-RA	0.00783845	-	1.778	alpha-amylase	Other enzymes	6
AAEL009183-RB	0.0032725	-	1.777	cytochrome oxidase biogenesis protein (oxa1 mitochondrial)	Other functions	6
AAEL005604-RA	0.00168642	-	1.775	trypsin-epsilon, putative	Proteases	6
AAEL002372-RA	0.0175524	-	1.774	40S ribosomal protein S11	Ribosomal	6
AAEL002834-RB	0.00554033	-	1.772	myo-inositol-1 phosphate synthase	Other enzymes	6
AAEL009036-RA	0.00220722	-	1.77	hypothetical protein	Unknown	6
AAEL008672-RA	0.00250793	-	1.77	ABC transporter	Transport	6
AAEL004616-RA	0.000954239	-	1.767	actin	Cytosqueleton	5
AAEL013717-RA	0.0622815	-	1.762	sphingomyelin phosphodiesterase	Other enzymes	6
AAEL012293-RA	0.0106437	-	1.76	conserved hypothetical protein	Unknown	6
AAEL017297-RA	0.0169451	-	1.758	cytochrome P450	Detoxication Enzymes	6
AAEL007062-RA	0.0642564	-	1.756	hypothetical protein	Unknown	6
AAEL004247-RA	0.00406982	-	1.755	Sialin, Sodium/sialic acid cotransporter, putative	Transport	5
AAEL009180-RA	0.447132	-	1.755	GTP-binding protein rit	Receptors	6
AAEL009183-RA	0.00986028	-	1.749	cytochrome oxidase biogenesis protein (oxa1 mitochondrial)	Other functions	6
AAEL005221-RA	0.00196882	-	1.747	internalin A, putative	DNA interaction	5
AAEL009387-RA	0.0366475	-	1.746	hexokinase	Other enzymes	6
AAEL009648-RA	0.00130506	-	1.745	UPF0493 protein AAEL009648	Unknown	6
AAEL004325-RA	0.000114309	-	1.743	60S ribosomal protein L5	Ribosomal	5
AAEL000406-RA	0.00855656	-	1.742	conserved hypothetical protein	Unknown	6
AAEL009598-RA	0.00573409	-	1.734	conserved hypothetical protein	Unknown	6
AAEL001071-RA	0.00144911	-	1.734	glutathionetransferase	Detoxication Enzymes	6
AAEL013899-RA	0.0116719	-	1.733	protease m1 zinc metalloprotease	Proteases	6
AAEL005185-RA	0.00502604	-	1.731	conserved hypothetical protein	Unknown	6
AAEL011556-RA	0.00160801	-	1.73	conserved hypothetical protein	Unknown	6
AAEL009316-RA	0.0106627	-	1.727	angiotensin-converting enzyme (dipeptidyl carboxypeptidase	Proteases	6
AAEL010042-RA	0.0167522	-	1.726	conserved hypothetical protein	Unknown	5
AAEL010382-RA	0.00116834	-	1.725	aldehyde oxidase	Other enzymes	6
AAEL001866-RA	0.00147155	-	1.719	hypothetical protein	Unknown	6
AAEL011130-RA	0.386051	-	1.719	alcohol dehydrogenase	Dehydrogenases	5
AAEL012563-RA	0.00490775	-	1.716	lumbrokinase-3(1) precursor, putative	Kinases-Phosphatases	5
AAEL003599-RA	0.0223398	-	1.716	conserved hypothetical protein	Unknown	6
AAEL004239-RA	0.000846885	-	1.714	conserved hypothetical protein	Unknown	5
AAEL004704-RA	0.125731	-	1.713	map kinase-interacting serine/threonine kinase	Kinases-Phosphatases	6
AAEL008456-RA	0.00441033	-	1.711	alpha-amylase	Other enzymes	6
AAEL013556-RA	0.0219708	-	1.711	cytochrome P450	Detoxication Enzymes	6
AAEL003884-RA	0.00122209	-	1.711	conserved hypothetical protein	Unknown	6
AAEL006902-RA	0.000625704	-	1.708	serine-type enodpeptidase,	Proteases	6
AAEL012157-RA	0.00466654	-	1.708	conserved hypothetical protein	Unknown	6
AAEL003808-RA	0.00330269	-	1.703	sugar transporter	Transport	6
AAEL007473-RA	0.124448	-	1.701	cytochrome P450	Detoxication Enzymes	5
AAEL006190-RA	0.00129215	-	1.699	conserved hypothetical protein	Unknown	5
AAEL012696-RA	0.00738697	-	1.698	sterol carrier protein-2, putative	Transport	6
AAEL002541-RA	0.0167598	-	1.696	cystinosin	Other functions	6
AAEL006912-RB	0.000220772	-	1.694	acetyl-coa acetyltransferase 2,	Other enzymes	6
AAEL001022-RB	0.413438	-	1.692	anterior fat body protein	Other functions	6
AAEL001143-RA	0.0602521	-	1.691	conserved hypothetical protein	Unknown	6
AAEL011650-RA	0.0140058	-	1.691	coatomer, gamma-subunit, putative	Other functions	6
AAEL009802-RA	0.181035	-	1.689	cuticle protein, putative	Other functions	5
AAEL009316-RB	0.0129167	-	1.688	angiotensin-converting enzyme (dipeptidyl carboxypeptidase	Proteases	6
AAEL003597-RB	0.00143259	-	1.688	leucine-rich transmembrane protein	Other functions	6
AAEL008384-RA	0.00122372	-	1.686	ATP-binding cassette sub-family A member 3, putative	Transport	6
AAEL012504-RA	0.0181139	-	1.686	hypothetical protein	Unknown	6
AAEL007735-RA	0.0202699	-	1.685	conserved hypothetical protein	Unknown	5
AAEL013381-RA	0.00505682	-	1.684	integrin alpha-ps	Other functions	5
AAEL009634-RB	0.00582013	-	1.684	steroid dehydrogenase	Dehydrogenases	6
AAEL006814-RA	0.00420483	-	1.683	cytochrome P450	Detoxication Enzymes	6
AAEL010307-RA	0.00597101	-	1.68	conserved hypothetical protein	Unknown	6
AAEL004715-RA	0.00894282	-	1.678	b-cell translocation protein	Other functions	5
AAEL011936-RA	0.00153668	-	1.675	hypothetical protein	Unknown	6
AAEL002129-RA	0.00200051	-	1.674	conserved hypothetical protein	Unknown	5
AAEL002870-RB	0.000324566	-	1.671	dipeptidyl peptidase iii	Proteases	6
AAEL002743-RA	0.00583355	-	1.67	synaptic vesicle protein	Transport	5
AAEL002705-RA	0.00844947	-	1.67	nucleolar protein c7b	Other functions	6
AAEL004313-RA	0.00873086	-	1.669	fk506-binding protein	Receptors	6
AAEL009527-RA	0.0513302	-	1.669	conserved hypothetical protein	Unknown	6
AAEL012750-RA	0.0202609	-	1.665	transcription factor TFIIH-subunit, putative	DNA interaction	6
AAEL012513-RA	0.0113081	-	1.665	calcium-binding protein E63-1	Transport	6
AAEL012564-RA	0.00442083	-	1.663	lumbrokinase-3(1) precursor, putative	Kinases-Phosphatases	6
AAEL007046-RA	0.131443	-	1.662	mitochondrial brown fat uncoupling protein	Other functions	6
AAEL011112-RC	0.0178089	-	1.662	alcohol dehydrogenase	Dehydrogenases	6
AAEL009634-RE	0.0102168	-	1.661	steroid dehydrogenase	Dehydrogenases	6
AAEL003117-RA	0.000938022	-	1.659	peroxisomal targeting signal 2 receptor	Other functions	5
AAEL009634-RF	0.0211094	-	1.659	steroid dehydrogenase	Dehydrogenases	6
AAEL005617-RA	0.0129678	-	1.659	UTP-glucose-1-phosphate uridylyltransferase 2	Other enzymes	5
AAEL002842-RA	0.00317116	-	1.659	3-hydroxyacyl-coa dehyrogenase	Other enzymes	5
AAEL014604-RA	0.00770058	-	1.658	cytochrome P450	Detoxication Enzymes	6
AAEL002862-RA	0.00397837	-	1.657	tensin	Other functions	5
AAEL013872-RA	0.000925523	-	1.657	hypothetical protein	Unknown	6
AAEL013941-RA	0.00193326	-	1.654	p19 protein, putative	Other functions	6
AAEL014439-RA	0.0159714	-	1.652	juvenile hormone-inducible protein, putative	Other functions	6
AAEL010936-RA	0.0507579	-	1.65	gamma glutamyl transpeptidases	Proteases	5
AAEL000564-RA	0.0190047	-	1.649	myotubularin	Other functions	6
AAEL003105-RA	0.00402303	-	1.647	supervillin	Other functions	6
AAEL008705-RA	0.0061958	-	1.647	hypothetical protein	Unknown	6
AAEL013821-RA	0.0124195	-	1.645	xylulose kinase	Kinases-Phosphatases	5
AAEL010778-RA	0.0588186	-	1.645	conserved hypothetical protein	Unknown	6
AAEL012464-RA	0.0203977	-	1.641	alanine-glyoxylate aminotransferase	Transaminases	6
AAEL004693-RA	0.00932558	-	1.64	otopetrin	Other functions	6
AAEL006984-RA	0.0483611	-	1.631	cytochrome P450	Detoxication Enzymes	6
AAEL009387-RB	0.0528936	-	1.631	hexokinase	Other enzymes	6
AAEL006381-RA	0.0603038	-	1.631	sphingomyelin phosphodiesterase	Other enzymes	6
AAEL007444-RB	0.0588186	-	1.631	conserved hypothetical protein	Unknown	6
AAEL010464-RA	0.00177348	-	1.63	glutamate dehydrogenase	Dehydrogenases	6
AAEL008040-RA	0.00147566	-	1.63	brain chitinase and chia	Other enzymes	6
AAEL013554-RA	0.011406	-	1.627	cytochrome P450	Detoxication Enzymes	6
AAEL007979-RA	0.000835923	-	1.627	tyrosine transporter	Transport	6
AAEL000564-RB	0.0167377	-	1.627	myotubularin	Other functions	5
AAEL002929-RA	0.00709848	-	1.624	AMP dependent ligase	Other enzymes	6
AAEL014829-RA	0.022448	-	1.623	cytochrome P450	Detoxication Enzymes	5
AAEL014842-RA	0.0046389	-	1.621	multiple inositol polyphosphate phosphatase	Kinases-Phosphatases	5
AAEL006855-RA	0.00328463	-	1.621	UDP-galactose transporter	Transport	6
AAEL008610-RA	0.0477386	-	1.619	myosin vii	Cytosqueleton	6
AAEL006889-RA	0.000605161	-	1.619	hypothetical protein	Unknown	5
AAEL007444-RA	0.059631	-	1.616	conserved hypothetical protein	Unknown	5
AAEL010348-RA	0.0334733	-	1.615	sugar transporter	Transport	6
AAEL000456-RA	0.0397233	-	1.613	conserved hypothetical protein	Unknown	6
AAEL008473-RA	0.126055	-	1.61	cysteine-rich venom protein, putative	Other functions	6
AAEL013224-RA	0.0222114	-	1.61	hypothetical protein	Unknown	6
AAEL005861-RA	0.0140386	-	1.609	vacuolar sorting protein (vps)	Other functions	6
AAEL006436-RA	0.0110608	-	1.608	phosphorylase b kinase beta, kpbb	Kinases-Phosphatases	6
AAEL001376-RA	0.0188562	-	1.608	hypothetical protein	Unknown	5
AAEL002528-RA	0.154523	-	1.608	histone deacetylase	DNA interaction	6
AAEL011500-RC	0.0015383	-	1.608	Cdc42 protein, putative	Other functions	6
AAEL012560-RA	0.0144787	-	1.606	serine collagenase 1 precursor, putative	Other enzymes	6
AAEL004722-RA	0.0351686	-	1.606	GABA-A receptor interacting factor-1, putative	Receptors	5
AAEL008564-RA	0.027845	-	1.6	Protein cueball Precursor	Receptors	5
AAEL005755-RA	0.00716378	-	1.6	hypothetical protein	Unknown	6
AAEL009462-RA	0.00158699	-	1.599	hydroxyacylglutathione hydrolase	Other enzymes	6
AAEL004242-RA	0.00730284	-	1.596	juvenile hormone-inducible protein, putative	Other functions	6
AAEL009566-RA	0.000444864	-	1.596	apolipoprotein D, putative	Other functions	6
AAEL010464-RC	0.00209431	-	1.596	glutamate dehydrogenase	Dehydrogenases	6
AAEL014693-RA	0.026761	-	1.593	conserved hypothetical protein	Unknown	6
AAEL009111-RA	0.058251	-	1.593	sphingomyelin phosphodiesterase	Other enzymes	6
AAEL006546-RA	0.717476	-	1.593	hypothetical protein	Unknown	6
AAEL014026-RA	0.0141804	-	1.591	1-acylglycerol-3-phosphate acyltransferase	Other enzymes	6
AAEL003195-RA	0.0152571	-	1.591		Unknown	5
AAEL013630-RA	0.0322567	-	1.589	mitochondrial ornithine transporter	Transport	6
AAEL011112-RB	0.0260519	-	1.586	alcohol dehydrogenase	Dehydrogenases	5
AAEL015641-RA	0.000864215	-	1.585	cytochrome P450	Detoxication Enzymes	6
AAEL009132-RA	0.0254076	-	1.584	cytochrome P450	Detoxication Enzymes	6
AAEL013941-RB	0.00403771	-	1.584	p19 protein, putative	Other functions	6
AAEL014851-RA	0.204701	-	1.582	mediator complex subunit rgr-1	Other functions	6
AAEL009246-RA	0.0167095	-	1.581	glycoside hydrolases	Other enzymes	5
AAEL010464-RB	0.00334346	-	1.58	glutamate dehydrogenase	Dehydrogenases	6
AAEL004845-RA	0.00332136	-	1.578	conserved hypothetical protein	Unknown	5
AAEL006375-RA	0.0484103	-	1.578	sphingomyelin phosphodiesterase	Other enzymes	5
AAEL003428-RA	0.0010521	-	1.577	conserved hypothetical protein	Unknown	6
AAEL011333-RA	0.00617087	-	1.575	conserved hypothetical protein	Unknown	5
AAEL008514-RA	0.00871577	-	1.574	ubiquitin conjugating enzyme E2, putative	Other enzymes	5
AAEL014616-RA	0.0112205	-	1.574	cytochrome P450	Detoxication Enzymes	5
AAEL003187-RA	0.00092849	-	1.574		Unknown	6
AAEL015467-RA	0.157733	-	1.573	segmentation protein cap'n'collar	Other functions	6
AAEL003298-RA	0.0217977	-	1.573	alkaline phosphatase	Kinases-Phosphatases	6
AAEL006001-RD	0.0550235	-	1.573	conserved hypothetical protein	Unknown	6
AAEL011875-RA	0.20209	-	1.573	conserved hypothetical protein	Unknown	6
AAEL010384-RA	0.0723451	-	1.573	aldehyde oxidase	Other enzymes	6
AAEL006376-RA	0.00210014	-	1.572	trypsin, putative	Proteases	6
AAEL005614-RA	0.00228561	-	1.572	trypsin	Proteases	5
AAEL002866-RA	0.00948561	-	1.572	cyclin l	Other functions	6
AAEL009183-RC	0.0128845	-	1.571	cytochrome oxidase biogenesis protein (oxa1 mitochondrial)	Other functions	5
AAEL006169-RA	0.000788116	-	1.568	Lysosomal aspartic protease Precursor (EC 3.4.23.-)	Proteases	6
AAEL010591-RA	0.00882131	-	1.565	glutathionetransferase	Detoxication Enzymes	6
AAEL009537-RA	0.0590757	-	1.564	hypothetical protein	Unknown	6
AAEL010449-RA	0.00895759	-	1.564	huntingtin interacting protein	Other functions	6
AAEL007711-RA	0.0406516	-	1.564	conserved hypothetical protein	Unknown	6
AAEL012504-RB	0.06884	-	1.563	hypothetical protein	Unknown	6
AAEL008302-RA	0.00129215	-	1.563	glutamine-dependent NAD(+) synthetase	Other enzymes	6
AAEL012078-RA	0.0101267	-	1.562	conserved hypothetical protein	Unknown	6
AAEL006238-RB	0.00701054	-	1.562	conserved hypothetical protein	Unknown	6
AAEL011567-RA	0.00334346	-	1.561	protein phosphatase 2c	Kinases-Phosphatases	6
AAEL011356-RB	0.00603821	-	1.561	alcohol dehydrogenase	Dehydrogenases	6
AAEL008386-RA	0.0344132	-	1.561	ATP-binding cassette sub-family A member 3, putative	Transport	6
AAEL003710-RA	0.0928999	-	1.561	ninjurin a	Other functions	6
AAEL009463-RA	0.00466654	-	1.56	hypothetical protein	Unknown	6
AAEL009625-RA	0.242649	-	1.56	short-chain dehydrogenase	Dehydrogenases	6
AAEL003274-RA	0.0202659	-	1.56	conserved hypothetical protein	Unknown	5
AAEL008374-RA	0.0093076	-	1.556	E3 ubiquitin-protein ligase nedd-4	Other enzymes	5
AAEL014493-RA	0.0507472	-	1.556	aldehyde oxidase	Other enzymes	5
AAEL008410-RA	0.687785	-	1.555	helix-loop-helix transcription factor	DNA interaction	6
AAEL009800-RA	0.00299171	-	1.555	cuticle protein, putative	Other functions	6
AAEL004654-RA	0.0231287	-	1.554	sodium/nucleoside cotransporter	Transport	6
AAEL013640-RA	0.0270715	-	1.554	lung carbonyl reductase	Other enzymes	6
AAEL008858-RA	0.022888	-	1.551	deoxyribonuclease I, putative	Other enzymes	6
AAEL008604-RA	0.00593468	-	1.551	zinc carboxypeptidase	Proteases	5
AAEL002877-RA	0.718833	-	1.55	kinesin-like protein KIF17	Other functions	6
AAEL014612-RA	0.340016	-	1.549	cytochrome P450	Detoxication Enzymes	5
AAEL010637-RA	0.691404	-	1.548	zinc finger protein, putative	DNA interaction	6
AAEL012837-RA	0.0202609	-	1.547	conserved hypothetical protein	Unknown	6
AAEL013112-RA	0.00753733	-	1.547	PeptidoglycanRecognition Protein (Long)	Other functions	6
AAEL002613-RA	0.004125	-	1.543	conserved hypothetical protein	Unknown	6
AAEL010996-RA	0.0911655	-	1.543	conserved hypothetical protein	Unknown	6
AAEL014526-RA	0.000137692	-	1.542	sideroflexin 1,2,3	Other functions	6
AAEL009298-RA	0.0454875	-	1.539	2-Keto-3-deoxy-(6-phospho-)gluconate aldolase, putative	Other enzymes	5
AAEL012779-RA	0.00266775	-	1.538	protease m1 zinc metalloprotease	Proteases	6
AAEL010400-RA	0.0213866	-	1.537	hypothetical protein	Unknown	6
AAEL007132-RA	0.00730513	-	1.536	dynein heavy chain	Other functions	6
AAEL010778-RB	0.056247	-	1.535	conserved hypothetical protein	Unknown	5
AAEL008925-RA	0.0477386	-	1.534	5-formyltetrahydrofolate cyclo-ligase	Other enzymes	5
AAEL007151-RA	0.00366107	-	1.531	paramyosin, putative	Cytosqueleton	6
AAEL000119-RA	0.123384	-	1.53	AMP dependent coa ligase	Other enzymes	5
AAEL003960-RA	0.746568	-	1.53	arylsulfatase b	Other enzymes	6
AAEL002527-RA	0.0484011	-	1.53	conserved hypothetical protein	Unknown	6
AAEL010652-RA	0.675435	-	1.53	hypothetical protein	Unknown	5
AAEL002631-RA	0.019248	-	1.529	conserved hypothetical protein	Unknown	6
AAEL014609-RA	0.0254589	-	1.529	cytochrome P450	Detoxication Enzymes	5
AAEL009958-RA	0.0316436	-	1.527	conserved hypothetical protein	Unknown	6
AAEL006343-RA	0.00497625	-	1.527	conserved hypothetical protein	Unknown	6
AAEL009645-RA	0.0202609	-	1.527	hypothetical protein	Unknown	6
AAEL003225-RA	0.0213236	-	1.525	conserved hypothetical protein	Unknown	5
AAEL015379-RA	0.0168852	-	1.525	conserved hypothetical protein	Unknown	5
AAEL014094-RA	0.000927233	-	1.52	solute carrier family 35 member C2, putative	Transport	6
AAEL011079-RA	0.00524306	-	1.519	C-Type lectin (CTL) - mannose binding.	Other functions	6
AAEL007926-RA	0.0148196	-	1.517	retinoid-inducible serine carboxypeptidase (serine carboxypeptidase	Proteases	6
AAEL000842-RA	0.00195342	-	1.517	microsomal dipeptidase	Proteases	6
AAEL009689-RA	0.0443744	-	1.517	serine protease	Proteases	6
AAEL011112-RA	0.0188713	-	1.514	alcohol dehydrogenase	Dehydrogenases	6
AAEL006001-RC	0.0867669	-	1.514	conserved hypothetical protein	Unknown	6
AAEL008347-RA	0.0818272	-	1.511	monocarboxylate transporter	Transport	6
AAEL013636-RA	0.0142713	-	1.51	translation elongation factor g	DNA interaction	5
AAEL003493-RA	0.017159	-	1.509	GDI interacting protein, putative	Other functions	6
AAEL004406-RA	0.000704254	-	1.509	conserved hypothetical protein	Unknown	6
AAEL010300-RA	0.0117013	-	1.506	conserved hypothetical protein	Unknown	6
AAEL002683-RA	0.00981424	-	1.506	aldehyde oxidase	Other enzymes	5
AAEL006321-RA	0.107259	-	1.506	1-acylglycerol-3-phosphate acyltransferase	Other enzymes	5
AAEL001991-RA	0.492476	-	1.505	protein serine/threonine kinase, putative	Kinases-Phosphatases	6
AAEL013028-RA	0.0258408	-	1.503	zinc finger protein	DNA interaction	5
AAEL007728-RA	0.00387227	-	1.502	hypothetical protein	Unknown	5
AAEL006806-RA	0.00582294	-	1.501	atrial natriuretic peptide receptor	Receptors	6
AAEL004621-RA	0.0217347	-	1.501	hypothetical protein	Unknown	6
AAEL012154-RA	0.293677	-	1.498	2,3-cyclic-nucleotide 2-phosphodiesterase	Other enzymes	6
AAEL002588-RA	0.0867669	-	1.495	conserved hypothetical protein	Unknown	6
AAEL006855-RB	0.00161657	-	1.495	UDP-galactose transporter	Transport	6
AAEL001898-RA	0.00153668	-	1.494	conserved hypothetical protein	Unknown	6
AAEL004569-RA	0.0395563	-	1.494	hypothetical protein	Unknown	6
AAEL002625-RA	0.102498	-	1.493	conserved hypothetical protein	Unknown	6
AAEL006663-RA	0.00177651	-	1.491	conserved hypothetical protein	Unknown	5
AAEL005666-RA	0.00139218	-	1.488	matrix metalloproteinase	Proteases	6
AAEL003921-RA	0.0240757	-	1.487	ubiquitin, putative	Transport	5
AAEL008202-RA	0.068284	-	1.486	serine-type enodpeptidase,	Proteases	5
AAEL007704-RA	0.293677	-	1.486	lipoma preferred partner/lpp	Other functions	6
AAEL009790-RA	0.27638	-	1.485	cuticle protein, putative	Other functions	6
AAEL009658-RA	0.00948561	-	1.485	alpha,alpha-trehalase	Other enzymes	5
AAEL003333-RA	0.1802	-	1.485	hypothetical protein	Unknown	6
AAEL005985-RA	0.0477386	-	1.485	conserved hypothetical protein	Unknown	5
AAEL010358-RA	0.00387227	-	1.484	hypothetical protein	Unknown	5
AAEL015104-RA	0.00709848	-	1.483	trypsin, putative	Proteases	6
AAEL005221-RB	0.00468377	-	1.481	internalin A, putative	DNA interaction	5
AAEL009645-RB	0.0406516	-	1.48	hypothetical protein	Unknown	6
AAEL007550-RA	0.0834079	-	1.478	conserved hypothetical protein	Unknown	5
AAEL006021-RA	0.200556	-	1.474	hypothetical protein	Unknown	6
AAEL009658-RC	0.0153044	-	1.474	alpha,alpha-trehalase	Other enzymes	6
AAEL002156-RA	0.301372	-	1.472	hypothetical protein	Unknown	6
AAEL007488-RA	0.00283743	-	1.471	hypothetical protein	Unknown	6
AAEL010073-RA	0.00607161	-	1.47	metalloendopeptidase	Proteases	6
AAEL005655-RB	0.0881634	-	1.468	sorting nexin	Other functions	6
AAEL009150-RA	0.0645271	-	1.468	hypothetical protein	Unknown	6
AAEL009681-RA	0.0509939	-	1.468	conserved hypothetical protein	Unknown	6
AAEL013223-RA	0.108082	-	1.468	hypothetical protein	Unknown	6
AAEL005605-RA	0.00974605	-	1.465	adenylsulphate kinase	Kinases-Phosphatases	6
AAEL009120-RA	0.0132701	-	1.464	cytochrome P450	Detoxication Enzymes	5
AAEL004764-RA	0.285599	-	1.464	pupal cuticle protein, putative	Other functions	5
AAEL005950-RA	0.0397632	-	1.462	chloride channel protein 2	Transport	6
AAEL006663-RB	0.00397837	-	1.462	conserved hypothetical protein	Unknown	5
AAEL000823-RB	0.00319951	-	1.462	ribosomal protein L35A, putative	Ribosomal	6
AAEL002021-RA	0.419883	-	1.462	protein serine/threonine kinase, putative	Kinases-Phosphatases	6
AAEL009530-RA	0.0596823	-	1.462	tmc6 protein (evin)	Other functions	6
AAEL001844-RA	0.00245802	-	1.462	zinc carboxypeptidase	Proteases	6
AAEL013514-RA	0.0600255	-	1.461	pupal cuticle protein 78E, putative	Other functions	6
AAEL012579-RA	0.00603821	-	1.458	aspartate aminotransferase	Transaminases	5
AAEL005077-RA	0.383149	-	1.458	segmentation protein cap'n'collar	Other functions	6
AAEL001044-RA	0.00207467	-	1.456	tyrosyl-tRNA synthetase	DNA interaction	5
AAEL005043-RA	0.00937275	-	1.455	ATP-dependent bile acid permease	Other enzymes	6
AAEL002611-RA	0.00144808	-	1.455	conserved hypothetical protein	Unknown	6
AAEL001269-RA	0.00997128	-	1.454	anion exchange protein 2, slc4a2	Transport	6
AAEL004406-RB	0.00317116	-	1.45	conserved hypothetical protein	Unknown	6
AAEL002938-RB	0.00953427	-	1.45	skd/vacuolar sorting	Other functions	6
AAEL000310-RA	0.00497625	-	1.449	hypothetical protein	Unknown	6
AAEL005498-RA	0.00586055	-	1.448	hypothetical protein	Unknown	6
AAEL011768-RA	0.0374638	-	1.447	conserved hypothetical protein	Unknown	6
AAEL004675-RA	0.00625721	-	1.444	conserved hypothetical protein	Unknown	5
AAEL003347-RB	0.0316785	-	1.444	CRAL/TRIO domain-containing protein	Other functions	6
AAEL015090-RA	0.00334346	-	1.443	heat shock protein	Other functions	6
AAEL003008-RA	0.0308375	-	1.441	hypothetical protein	Unknown	6
AAEL006879-RB	0.00630204	-	1.441	folate carrier protein	Transport	6
AAEL001418-RA	0.0683417	-	1.441	conserved hypothetical protein	Unknown	6
AAEL011356-RA	0.00626421	-	1.44	alcohol dehydrogenase	Dehydrogenases	5
AAEL011824-RA	0.00519184	-	1.44	gamma glutamyl transpeptidases	Proteases	6
AAEL010836-RA	0.0199334	-	1.44	ribitol kinase	Kinases-Phosphatases	6
AAEL005045-RA	0.179369	-	1.439	ATP-dependent bile acid permease	Other enzymes	6
AAEL005760-RA	0.00559517	-	1.439	hypothetical protein	Unknown	6
AAEL012272-RA	0.0167584	-	1.439	fk506 binding protein	Receptors	6
AAEL012833-RA	0.017021	-	1.438	endomembrane protein emp70	Other functions	6
AAEL005062-RA	0.0129599	-	1.436	AMP dependent coa ligase	Other enzymes	5
AAEL009687-RA	0.0360481	-	1.435	hypothetical protein	Unknown	5
AAEL012029-RA	0.0338211	-	1.434	conserved hypothetical protein	Unknown	5
AAEL007082-RA	0.00871577	-	1.434	conserved hypothetical protein	Unknown	6
AAEL015651-RA	0.0106437	-	1.433	conserved hypothetical protein	Unknown	5
AAEL007591-RA	0.0108227	-	1.432	conserved hypothetical protein	Unknown	5
AAEL010159-RA	0.00130506	-	1.432	importin beta-3	Transport	5
AAEL005169-RA	0.00623915	-	1.431	carnitine o-acyltransferase	Other enzymes	6
AAEL001831-RA	0.0128696	-	1.431	DNA-directed RNA polymerase II	DNA interaction	6
AAEL007084-RB	0.00581801	-	1.431	conserved hypothetical protein	Unknown	6
AAEL004853-RA	0.0382879	-	1.431	glycerol kinase	Kinases-Phosphatases	6
AAEL001047-RA	0.00362062	-	1.43	adenylate cyclase	Other enzymes	6
AAEL004930-RA	0.00764495	-	1.43	carbonic anhydrase	Other enzymes	5
AAEL009043-RA	0.000384259	-	1.428	conserved hypothetical protein	Unknown	6
AAEL005766-RB	0.00121606	-	1.427	fructose-bisphosphate aldolase	Other enzymes	6
AAEL011792-RA	0.03232	-	1.426	potassium/chloride symporter, putative	Transport	5
AAEL014532-RA	0.442189	-	1.425	conserved hypothetical protein	Unknown	5
AAEL001389-RA	0.0202659	-	1.424	conserved hypothetical protein	Unknown	5
AAEL011937-RA	0.0155279	-	1.423	glucosyl/glucuronosyl transferases	Detoxication Enzymes	6
AAEL001100-RA	0.0110272	-	1.423	phosphoserine phosphatase	Kinases-Phosphatases	6
AAEL011738-RA	0.0194108	-	1.423	conserved hypothetical protein	Unknown	6
AAEL008290-RA	0.432594	-	1.422	conserved hypothetical protein	Unknown	5
AAEL007843-RA	0.00740326	-	1.421	symbol, putative	Other functions	6
AAEL006518-RA	0.00190868	-	1.421	cytidine deaminase, putative	Other enzymes	6
AAEL003928-RA	0.0423141	-	1.421	pdgf/vegf receptor	Receptors	6
AAEL000444-RA	0.0204694	-	1.418	udp-glucose glycoprotein:glucosyltransferase	Detoxication Enzymes	5
AAEL004836-RA	0.00626421	-	1.418	Sialin, Sodium/sialic acid cotransporter, putative	Transport	6
AAEL001670-RA	0.00481539	-	1.418	conserved hypothetical protein	Unknown	5
AAEL004025-RA	0.00243782	-	1.415	glucose dehydrogenase	Dehydrogenases	6
AAEL006996-RA	0.00283885	-	1.415	conserved hypothetical protein	Unknown	6
AAEL011514-RA	0.00108164	-	1.414	cytochrome c oxidase, subunit VIIC, putative	Other enzymes	6
AAEL012334-RA	0.0522252	-	1.411	potassium/chloride symporter, putative	Transport	6
AAEL009748-RA	0.00136177	-	1.411	2-hydroxyphytanoyl-coa lyase	Other enzymes	6
AAEL000802-RA	0.364921	-	1.41	conserved hypothetical protein	Unknown	6
AAEL002638-RA	0.0235009	-	1.41	cytochrome P450	Detoxication Enzymes	5
AAEL012272-RB	0.0224381	-	1.409	fk506 binding protein	Receptors	6
AAEL006242-RA	0.00325204	-	1.408	beta chain spectrin	Cytosqueleton	6
AAEL010540-RA	0.00573409	-	1.408	alpha-amylase	Other enzymes	6
AAEL007349-RA	0.0115108	-	1.408	conserved hypothetical protein	Unknown	5
AAEL010960-RA	0.0183653	-	1.408	xaa-pro dipeptidase app(e.coli)	Proteases	5
AAEL004268-RA	0.0053339	-	1.407	Sialin, Sodium/sialic acid cotransporter, putative	Transport	5
AAEL006771-RA	0.0132718	-	1.406	conserved hypothetical protein	Unknown	6
AAEL008424-RB	0.0363967	-	1.405	sodium/chloride dependent amino acid transporter	Transport	6
AAEL007787-RA	0.0395819	-	1.403	5-aminolevulinic acid synthase	Other enzymes	6
AAEL013293-RA	0.0140386	-	1.403	hypothetical protein	Unknown	5
AAEL006931-RC	0.061962	-	1.403	hypothetical protein	Unknown	5
AAEL000752-RA	0.0123981	-	1.402	conserved hypothetical protein	Unknown	6
AAEL006931-RA	0.0111527	-	1.402	hypothetical protein	Unknown	6
AAEL012491-RA	0.0101267	-	1.401	cytochrome P450	Detoxication Enzymes	6
AAEL003976-RA	0.0175342	-	1.4	conserved hypothetical protein	Unknown	6
AAEL013067-RA	0.0413087	-	1.4	conserved hypothetical protein	Unknown	5
AAEL010265-RA	0.0948162	-	1.398	hypothetical protein	Unknown	5
AAEL012235-RA	0.0363035	-	1.398	conserved hypothetical protein	Unknown	6
AAEL012742-RA	0.288538	-	1.398	conserved hypothetical protein	Unknown	6
AAEL000823-RA	0.00517702	-	1.397	ribosomal protein L35A, putative	Ribosomal	6
AAEL005990-RA	0.0186997	-	1.396	adrenodoxin reductase, putative	Other enzymes	6
AAEL010314-RA	0.0466627	-	1.395	F-box/lrr protein fragment	Other functions	6
AAEL010224-RA	0.00948561	-	1.394	transcription factor GATA-4 (GATA binding factor-4)	Receptors	6
AAEL011051-RA	0.00466654	-	1.394	porcupine	Other functions	6
AAEL007616-RA	0.0888545	-	1.394	conserved hypothetical protein	Unknown	6
AAEL012978-RA	0.00740326	-	1.393	conserved hypothetical protein	Unknown	5
AAEL008158-RA	0.150586	-	1.393	protease m1 zinc metalloprotease	Proteases	6
AAEL000565-RA	0.0042205	-	1.391	hypothetical protein	Unknown	6
AAEL004419-RA	0.0146943	-	1.39	ATP-dependent RNA helicase	DNA interaction	6
AAEL009422-RA	0.00363048	-	1.39	conserved hypothetical protein	Unknown	5
AAEL007151-RE	0.014262	-	1.389	paramyosin, putative	Cytosqueleton	6
AAEL008194-RA	0.0212367	-	1.389	protein phosphatase 2a, regulatory subunit	Kinases-Phosphatases	5
AAEL000752-RB	0.0204151	-	1.385	conserved hypothetical protein	Unknown	6
AAEL012246-RA	0.00336764	-	1.385	conserved hypothetical protein	Unknown	6
AAEL003046-RA	0.0219708	-	1.384	saposin	Other functions	5
AAEL002938-RA	0.000956201	-	1.384	skd/vacuolar sorting	Other functions	5
AAEL005607-RA	0.00650189	-	1.383	trypsin	Proteases	6
AAEL007192-RA	0.143994	-	1.382	pupal cuticle protein, putative	Other functions	6
AAEL006270-RA	0.00723291	-	1.38	conserved hypothetical protein	Unknown	6
AAEL008271-RA	0.00322099	-	1.378	SEC14, putative	Transport	6
AAEL009700-RA	0.0192503	-	1.378	beta lactamase domain	Other enzymes	6
AAEL006196-RA	0.00617087	-	1.377	hemomucin	Other functions	5
AAEL009946-RA	0.0242931	-	1.377	DnaJ homolog subfamily B member 11 precursor	DNA interaction	6
AAEL007816-RA	0.022448	-	1.377	cytochrome P450	Detoxication Enzymes	5
AAEL009422-RF	0.00363422	-	1.376	conserved hypothetical protein	Unknown	6
AAEL006277-RA	0.0817592	-	1.376	conserved hypothetical protein	Unknown	6
AAEL005429-RA	0.00894282	-	1.375	2-oxoglutarate dehydrogenase	Dehydrogenases	6
AAEL014530-RA	0.00761514	-	1.375	hypothetical protein	Unknown	6
AAEL012080-RA	0.0107199	-	1.374	hypothetical protein	Unknown	5
AAEL007084-RA	0.00912351	-	1.373	conserved hypothetical protein	Unknown	6
AAEL005366-RA	0.663428	-	1.373	hypothetical protein	Unknown	6
AAEL009707-RA	0.102552	-	1.372	conserved hypothetical protein	Unknown	6
AAEL010555-RA	0.136202	-	1.372	sterol regulatory element-binding protein	Receptors	5
AAEL005798-RA	0.030565	-	1.372	ATP synthase subunit beta vacuolar	Other enzymes	6
AAEL009684-RA	0.0974776	-	1.371	hypothetical protein	Unknown	6
AAEL007151-RC	0.00415737	-	1.371	paramyosin, putative	Cytosqueleton	6
AAEL005008-RC	0.032468	-	1.369	aquaporin	Transport	6
AAEL009700-RB	0.0374593	-	1.368	beta lactamase domain	Other enzymes	5
AAEL002239	0.0409825	-	1.367	conserved hypothetical protein	Unknown	6
AAEL010386-RA	0.518913	-	1.367	glucosyl/glucuronosyl transferases	Detoxication Enzymes	6
AAEL007741-RA	0.0403055	-	1.366	sterol desaturase	Other enzymes	6
AAEL006805-RA	0.0229837	-	1.366	cytochrome P450	Detoxication Enzymes	6
AAEL015456-RA	0.047007	-	1.365	ninjurin a	Other functions	5
AAEL000634-RA	0.635731	-	1.364	ceramide glucosyltransferase	Detoxication Enzymes	6
AAEL008353-RB	0.00543499	-	1.364	ribosomal protein L28, putative	Ribosomal	6
AAEL003720-RA	0.022448	-	1.364	leucine-rich transmembrane protein	Other functions	6
AAEL010991-RA	0.00737173	-	1.363	long-chain-fatty-acid coa ligase	Other enzymes	6
AAEL012649-RA	0.0353512	-	1.363	conserved hypothetical protein	Unknown	6
AAEL002327-RA	0.0515604	-	1.363	hypothetical protein	Unknown	6
AAEL014558-RA	0.00127458	-	1.363	conserved hypothetical protein	Unknown	6
AAEL015154-RA	0.251965	-	1.362	conserved hypothetical protein	Unknown	6
AAEL003829-RA	0.00277379	-	1.362	dynamin	Other functions	6
AAEL009422-RD	0.00499763	-	1.361	conserved hypothetical protein	Unknown	6
AAEL001548-RA	0.0187048	-	1.361	glucosyl/glucuronosyl transferases	Detoxication Enzymes	5
AAEL002808-RA	0.137444	-	1.361	diphthine synthase	Other enzymes	6
AAEL013966-RA	0.050985	-	1.359	ATP-dependent clp protease ATP-binding subunit clpx	Proteases	5
AAEL008424-RA	0.0543015	-	1.359	sodium/chloride dependent amino acid transporter	Transport	6
AAEL010932-RA	0.78981	-	1.358	RNAse h (70)	DNA interaction	5
AAEL005997-RA	0.00679948	-	1.358	allergen, putative	Other functions	6
AAEL000258-RA	0.0152861	-	1.358	conserved hypothetical protein	Unknown	6
AAEL000077-RA	0.0413497	-	1.357	cation efflux protein/ zinc transporter	Transport	6
AAEL006036-RA	0.0167843	-	1.356	phosphatase SSU72, putative	Kinases-Phosphatases	6
AAEL006552-RA	0.095952	-	1.356	WD-repeat protein	Other functions	5
AAEL006189-RA	0.0573072	-	1.355	conserved hypothetical protein	Unknown	6
AAEL004193-RA	0.0237399	-	1.354	rhophilin	Other functions	6
AAEL012029-RB	0.0533628	-	1.354	conserved hypothetical protein	Unknown	6
AAEL007151-RB	0.022448	-	1.353	paramyosin, putative	Cytosqueleton	6
AAEL001032-RA	0.0210089	-	1.353	conserved hypothetical protein	Unknown	6
AAEL005008-RB	0.032183	-	1.353	aquaporin	Transport	6
AAEL002364-RA	0.0649659	-	1.352	hypothetical protein	Unknown	6
AAEL011908-RA	0.746568	-	1.352	histone H1, putative	DNA interaction	6
AAEL012345-RA	0.0378783	-	1.351	lipase 1 precursor	Other enzymes	6
AAEL009105-RA	0.0793165	-	1.351	autophagy-specific protein, putative	Other functions	6
AAEL000587-RA	0.105278	-	1.348	hypothetical protein	Unknown	6
AAEL011803-RA	0.00345106	-	1.348	prohibitin, putative	Other functions	6
AAEL009872-RA	0.0231287	-	1.347	alanine aminotransferase	Transaminases	5
AAEL009372-RB	0.0359257	-	1.347	conserved hypothetical protein	Unknown	5
AAEL011657-RA	0.0193258	-	1.347	importin alpha	Transport	5
AAEL001295-RA	0.00129215	-	1.347	conserved hypothetical protein	Unknown	6
AAEL000795-RA	0.00668557	-	1.346	ubiquitin	Transport	5
AAEL012671-RA	0.0502833	-	1.346	conserved hypothetical protein	Unknown	5
AAEL001484-RA	0.255349	-	1.346	chromosome region maintenance protein 1/exportin	Transport	6
AAEL001204-RA	0.00573538	-	1.346	sterol o-acyltransferase	Other enzymes	6
AAEL008574-RA	0.063732	-	1.346	acyl-CoA oxidase	Other enzymes	6
AAEL011848-RA	0.0449495	-	1.346	conserved hypothetical protein	Unknown	6
AAEL012614-RA	0.00887347	-	1.346	NADP-specific isocitrate dehydrogenase	Dehydrogenases	5
AAEL005059-RA	0.0107815	-	1.345	ptpla domain protein	Other functions	6
AAEL003365-RB	0.00907734	-	1.345	fumarylacetoacetate hydrolase	Other enzymes	5
AAEL009555-RA	0.0285758	-	1.344	Niemann-Pick Type C-2, putative	Other functions	6
AAEL013342-RA	0.0697538	-	1.344	cAMP-specific cyclic nucleotide phosphodiesterase	Other enzymes	6
AAEL013835-RA	0.0184783	-	1.344	conserved hypothetical protein	Unknown	6
AAEL010727-RA	0.0151964	-	1.344	glutaminyl-peptide cyclotransferase	Other enzymes	6
AAEL000313-RA	0.0139809	-	1.343	conserved hypothetical protein	Unknown	6
AAEL010034-RA	0.125985	-	1.341	hypothetical protein	Unknown	6
AAEL008211-RA	0.0592533	-	1.341	mitochondrial carrier protein	Transport	6
AAEL009362-RA	0.00466654	-	1.34	cationic amino acid transporter	Transport	5
AAEL012776-RA	0.0521537	-	1.34	protease m1 zinc metalloprotease	Proteases	6
AAEL012394-RA	0.000700952	-	1.34	glucosidase ii beta subunit	Other enzymes	6
AAEL002794-RA	0.00121579	-	1.339	hypothetical protein	Unknown	6
AAEL008588-RA	0.00112491	-	1.339	innexin	Other functions	6
AAEL009617-RA	0.0455206	-	1.339	Eukaryotic translation initiation factor 3 subunit L (eIF3l)	DNA interaction	6
AAEL000258-RB	0.00497625	-	1.339	conserved hypothetical protein	Unknown	6
AAEL004855-RA	0.00448588	-	1.338	ADP,ATP carrier protein	Transport	6
AAEL004472-RA	0.0871917	-	1.337	hypothetical protein	Unknown	6
AAEL005165-RB	0.0218289	-	1.337	chaperone protein DNAj	DNA interaction	6
AAEL012494-RA	0.0114046	-	1.337	cytochrome P450	Detoxication Enzymes	6
AAEL012672-RA	0.0400472	-	1.337	ubiquitin conjugating enzyme E2, putative	Other enzymes	6
AAEL011341-RA	0.180948	-	1.337	apyrase, putative	Other enzymes	5
AAEL007484-RB	0.00118373	-	1.336	protein transport protein sec23	Transport	6
AAEL007068-RA	0.0961752	-	1.336	lipase	Other enzymes	5
AAEL006966-RE	0.0328856	-	1.336	vitellogenin, putative	Other functions	6
AAEL008167-RB	0.00186322	-	1.335	aspartate ammonia lyase	Other enzymes	5
AAEL013446-RA	0.223881	-	1.335	conserved hypothetical protein	Unknown	5
AAEL000434-RA	0.0043445	-	1.332	lipid a export ATP-binding/permease protein msba	Transport	5
AAEL011276-RA	0.014313	-	1.332	mitochondrial glutamate carrier protein	Transport	6
AAEL008901-RA	0.454307	-	1.332	conserved hypothetical protein	Unknown	6
AAEL014679-RA	0.0881495	-	1.332	conserved hypothetical protein	Unknown	6
AAEL008862-RA	0.0647768	-	1.33	conserved hypothetical protein	Unknown	6
AAEL010099-RA	0.00309805	-	1.329	4-nitrophenylphosphatase	Kinases-Phosphatases	6
AAEL014080-RA	0.00903933	-	1.329	aldehyde dehydrogenase	Dehydrogenases	6
AAEL001375-RA	0.015334	-	1.329	Y-box binding protein	Receptors	6
AAEL005238-RA	0.00649549	-	1.327	mck1	Kinases-Phosphatases	6
AAEL008861-RA	0.0147417	-	1.327	deoxyribonuclease I, putative	Other enzymes	6
AAEL011289-RA	0.00160801	-	1.327	conserved hypothetical protein	Unknown	5
AAEL008854-RA	0.0712287	-	1.327	conserved hypothetical protein	Unknown	6
AAEL006847-RA	0.0150919	-	1.326	conserved hypothetical protein	Unknown	5
AAEL009458-RB	0.00332238	-	1.326	syntaxin 4,	Other functions	5
AAEL015108-RA	0.0663229	-	1.326	conserved hypothetical protein	Unknown	6
AAEL002068-RA	0.0174258	-	1.326	mitochondrial processing peptidase alpha subunit	Proteases	6
AAEL003597-RA	0.00212431	-	1.325	leucine-rich transmembrane protein	Other functions	6
AAEL012616-RA	0.0411501	-	1.324	NADP transhydrogenase	Other enzymes	6
AAEL008635-RA	0.0360481	-	1.324	ABC transporter	Transport	6
AAEL008167-RA	0.00292852	-	1.324	aspartate ammonia lyase	Other enzymes	6
AAEL014901-RA	0.59766	-	1.323	conserved hypothetical protein	Unknown	6
AAEL010481-RA	0.0782003	-	1.323	sugar transporter	Transport	6
AAEL007326-RA	0.068284	-	1.322	ccr4-not transcription complex	DNA interaction	6
AAEL015466-RA	0.0625012	-	1.321	conserved hypothetical protein	Unknown	6
AAEL008491-RA	0.00387227	-	1.32	conserved hypothetical protein	Unknown	6
AAEL006101-RA	0.0554298	-	1.32		Unknown	5
AAEL006677-RA	0.00326592	-	1.32	phospholipase a-2-activating protein	Other functions	6
AAEL009369-RA	0.139124	-	1.319	hypothetical protein	Unknown	6
AAEL012323-RA	0.000625704	-	1.319	MSF1 protein, putative	Other functions	6
AAEL002551-RA	0.0818272	-	1.318	DNA topoisomerase type I	DNA interaction	5
AAEL004886-RA	0.0310645	-	1.318	rbm25 protein	Other functions	6
AAEL006966-RA	0.0377584	-	1.318	vitellogenin, putative	Other functions	6
AAEL002758-RA	0.0929213	-	1.317	conserved hypothetical protein	Unknown	5
AAEL000695-RA	0.156542	-	1.317	conserved hypothetical protein	Unknown	6
AAEL001007-RA	0.037473	-	1.317	conserved hypothetical protein	Unknown	6
AAEL001810-RA	0.051192	-	1.316	conserved hypothetical protein	Unknown	6
AAEL013785-RA	0.0150919	-	1.316	conserved hypothetical protein	Unknown	6
AAEL005950-RC	0.0467812	-	1.316	chloride channel protein 2	Transport	6
AAEL011187-RA	0.0156095	-	1.316	U520	Other functions	6
AAEL011254-RA	0.187584	-	1.315	hypothetical protein	Unknown	6
AAEL014995-RA	0.0360481	-	1.315	ornithine decarboxylase	Other enzymes	6
AAEL008609-RA	0.0443626	-	1.315	zinc carboxypeptidase	Proteases	6
AAEL005215-RA	0.103691	-	1.314	conserved hypothetical protein	Unknown	5
AAEL003055-RA	0.0990274	-	1.314	conserved hypothetical protein	Unknown	6
AAEL008708-RA	0.0695837	-	1.314	lysosomal pro-X carboxypeptidase, putative	Proteases	6
AAEL005165-RA	0.0127838	-	1.314	chaperone protein DNAj	DNA interaction	5
AAEL012888-RA	0.0253929	-	1.313	dcapl	Other functions	5
AAEL011703-RA	0.0881495	-	1.313	conserved hypothetical protein	Unknown	6
AAEL002437-RA	0.0245994	-	1.313	symplekin	Other functions	6
AAEL007022-RA	0.000324566	-	1.313	tfiia large subunit	Other functions	6
AAEL001385-RA	0.0570287	-	1.312	conserved hypothetical protein	Unknown	6
AAEL011758-RA	0.00116911	-	1.312	peptidyl-prolyl cis-trans isomerase f, ppif	Other enzymes	6
AAEL007691-RA	0.0155279	-	1.311	organic anion transporter	Transport	6
AAEL000899-RA	0.199056	-	1.31	glycosyltransferase	Other enzymes	5
AAEL011935-RA	0.0360327	-	1.31	conserved hypothetical protein	Unknown	6
AAEL009088-RA	0.0111991	-	1.309	liquid facets	Other functions	6
AAEL003512-RA	0.0197224	-	1.308	Aquaporin AQPAe.a	Transport	6
AAEL010368-RA	0.00144911	-	1.308	conserved hypothetical protein	Unknown	6
AAEL005008-RA	0.0443751	-	1.307	aquaporin	Transport	5
AAEL002308-RA	0.0421743	-	1.307	butyrate response factor 1 (TIS11B protein)	Other functions	6
AAEL009510-RA	0.0222942	-	1.306	glucosamine-fructose-6-phosphate aminotransferase	Transaminases	6
AAEL012113-RA	0.0124931	-	1.306	vacuolar ATP synthase proteolipid subunit	Other enzymes	6
AAEL005165-RC	0.0261139	-	1.305	chaperone protein DNAj	DNA interaction	6
AAEL000271-RB	0.0651692	-	1.304	gamma-glutamyl hydrolase, putative	Other enzymes	6
AAEL012121-RA	0.0202659	-	1.304	hypothetical protein	Unknown	6
AAEL003877-RA	0.000625704	-	1.302	ubiquitin	Transport	6
AAEL010750-RA	0.0101267	-	1.301	hypothetical protein	Unknown	5
AAEL010532-RA	0.0344132	-	1.301	alpha-amylase	Other enzymes	6
AAEL000581-RA	0.168093	-	1.301	conserved hypothetical protein	Unknown	6
AAEL012036-RA	0.0778379	-	1.3	sulphate transporter	Transport	6
AAEL007484-RA	0.00130506	-	1.3	protein transport protein sec23	Transport	6
AAEL006342-RA	0.00130506	-	1.3	epoxide hydrolase	Other enzymes	6
AAEL002110-RA	0.440952	-	1.299	cuticle protein, putative	Other functions	5
AAEL009712-RA	0.0610263	-	1.299	conserved hypothetical protein	Unknown	5
AAEL009838-RA	0.0611397	-	1.297	glycogen debranching enzyme	Other enzymes	6
AAEL001484-RB	0.226861	-	1.297	chromosome region maintenance protein 1/exportin	Transport	6
AAEL014558-RB	0.000864608	-	1.296	conserved hypothetical protein	Unknown	5
AAEL001783-RA	0.0533628	-	1.296	MSF1 protein, putative	Other functions	6
AAEL002158-RA	0.00213292	-	1.296	secreted ferritin G subunit precursor, putative	Transport	6
AAEL014261-RA	0.00727625	-	1.295	zinc finger protein	DNA interaction	6
AAEL009458-RA	0.0047553	-	1.295	syntaxin 4,	Other functions	6
AAEL013761-RA	0.00312692	-	1.295	ADP-ribosylation factor, arf	Other functions	5
AAEL009968-RA	0.224422	-	1.294	hypothetical protein	Unknown	6
AAEL006090-RA	0.0712474	-	1.294	Gelsolin precursor	Other functions	6
AAEL009029-RA	0.0102985	-	1.294	aldehyde dehydrogenase	Dehydrogenases	6
AAEL008457-RA	0.16813	-	1.294	hypothetical protein	Unknown	5
AAEL007930-RA	0.0442948	-	1.293	sugar transporter	Transport	6
AAEL004784-RA	0.0281347	-	1.292	3-2trans-enoyl-CoA isomerase, putative	Other enzymes	6
AAEL005258-RA	0.0396224	-	1.291	syntaxin, putative	Other functions	6
AAEL006545-RA	0.294482	-	1.291	hypothetical protein	Unknown	6
AAEL003877-RB	0.00132783	-	1.291	ubiquitin	Transport	6
AAEL004307-RB	0.0379915	-	1.291	n-myc downstream regulated	Other functions	5
AAEL002158-RB	0.00147155	-	1.29	secreted ferritin G subunit precursor, putative	Transport	6
AAEL006966-RD	0.032329	-	1.289	vitellogenin, putative	Other functions	6
AAEL008207-RA	0.019931	-	1.289	serine protease	Proteases	6
AAEL004256-RA	0.839796	-	1.288	sodium/phosphate cotransporter, putative	Transport	6
AAEL011313-RA	0.0462919	-	1.288	epoxide hydrolase	Other enzymes	6
AAEL000676-RA	0.0239012	-	1.287	hypothetical protein	Unknown	5
AAEL009531-RA	0.0691648	-	1.287	niemann-pick C1	Other functions	6
AAEL006966-RC	0.0378559	-	1.286	vitellogenin, putative	Other functions	6
AAEL000339-RA	0.0512599	-	1.285	lim domain	Other functions	6
AAEL002475-RA	0.516732	-	1.285	conserved hypothetical protein	Unknown	6
AAEL011889-RB	0.00788538	-	1.284	serine-type enodpeptidase,	Proteases	6
AAEL011972-RA	0.000142624	-	1.284	actin binding protein, putative	Receptors	6
AAEL015487-RA	0.0770295	-	1.283	zinc finger protein, putative	DNA interaction	6
AAEL015667-RA	0.0113964	-	1.283	hypothetical protein	Unknown	5
AAEL005418-RA	0.199217	-	1.283	hypothetical protein	Unknown	6
AAEL014598-RA	0.0495796	-	1.283	huntingtin interacting protein	Other functions	6
AAEL012819-RA	0.00893791	-	1.282	vacuolar ATP synthase subunit g	Other enzymes	5
AAEL006966-RB	0.064545	-	1.282	vitellogenin, putative	Other functions	5
AAEL014796-RA	0.00410874	-	1.282	translation elongation factor g	DNA interaction	6
AAEL000927-RA	0.0423417	-	1.281	hypothetical protein	Unknown	6
AAEL011703-RB	0.146048	-	1.281	conserved hypothetical protein	Unknown	6
AAEL001967-RA	0.714957	-	1.281	protein serine/threonine kinase, putative	Kinases-Phosphatases	6
AAEL017232	0.522168	-	1.281		Unknown	6
AAEL003365-RA	0.0191835	-	1.281	fumarylacetoacetate hydrolase	Other enzymes	5
AAEL000902-RA	0.0748751	-	1.28	sugar transporter	Transport	6
AAEL014335-RA	0.0156155	-	1.28	hypothetical protein	Unknown	6
AAEL008553-RA	0.0673242	-	1.279	conserved hypothetical protein	Unknown	6
AAEL012652-RA	0.00207467	-	1.279	conserved hypothetical protein	Unknown	5
AAEL009782-RA	0.162413	-	1.279	brain chitinase and chia	Other enzymes	5
AAEL000486-RB	0.0273406	-	1.278	chaperonin	Transport	6
AAEL009909-RB	0.000625704	-	1.277	cln3/battenin	Other functions	5
AAEL010318-RA	0.00147155	-	1.277	polyadenylate-binding protein	Receptors	6
AAEL001151-RA	0.142394	-	1.276	n-acetylgalactosaminyltransferase	Other enzymes	6
AAEL003349-RA	0.00680462	-	1.276	NADPH cytochrome P450	Detoxication Enzymes	5
AAEL012291-RA	0.143394	-	1.275	conserved hypothetical protein	Unknown	6
AAEL003198-RA	0.00710294	-	1.275		Unknown	6
AAEL006746-RA	0.0363035	-	1.274	conserved hypothetical protein	Unknown	6
AAEL000049-RA	0.00766664	-	1.274	three prime repair exonuclease 1, putative	Other enzymes	6
AAEL006904-RA	0.175658	-	1.273	hypothetical protein	Unknown	6
AAEL014275-RA	0.000997247	-	1.272	molybdopterin cofactor sulfurase (mosc)	Other enzymes	6
AAEL002589-RA	0.0331976	-	1.272	conserved hypothetical protein	Unknown	6
AAEL005174-RA	0.0549076	-	1.271	hypothetical protein	Unknown	5
AAEL008661-RA	0.105278	-	1.27	AMP-activated protein kinase, gamma regulatory subunit	Kinases-Phosphatases	6
AAEL012135-RB	0.0202609	-	1.27	Galectin.	Other functions	6
AAEL006390-RA	0.0251838	-	1.27	vacuolar proton ATPases	Other enzymes	6
AAEL011888-RA	0.0172202	-	1.27	serine-type enodpeptidase,	Proteases	5
AAEL009092-RA	0.000864215	-	1.27	longevity assurance factor 1 (lag1)	Other functions	6
AAEL001847-RA	0.0106437	-	1.269	conserved hypothetical protein	Unknown	5
AAEL012807-RA	0.0202609	-	1.268	ubiquitin carboxyl-terminal hydrolase isozyme L3	Other enzymes	6
AAEL012224-RA	0.556088	-	1.268	zinc finger protein	DNA interaction	6
AAEL009458-RC	0.0109604	-	1.267	syntaxin 4,	Other functions	6
AAEL013199-RA	0.0038041	-	1.267	DNA-J, putative	DNA interaction	5
AAEL010318-RB	0.00144154	-	1.266	polyadenylate-binding protein	Receptors	5
AAEL005262-RA	0.078111	-	1.266	conserved hypothetical protein	Unknown	6
AAEL000731-RA	0.0410748	-	1.266	hypothetical protein	Unknown	5
AAEL012348-RA	0.353285	-	1.265	splicing factor 3a	Other functions	6
AAEL006342-RC	0.0010521	-	1.265	epoxide hydrolase	Other enzymes	6
AAEL010466-RA	0.0213236	-	1.265	mitogen activated protein kinase kinase kinase 4, mapkkk4, mekk4	Kinases-Phosphatases	6
AAEL004607-RA	0.00377994	-	1.264	Adenylyltransferase and sulfurtransferase MOCS3 (Molybdenum cofactor synthesis protein 3)	Other functions	6
AAEL001959-RA	0.239252	-	1.263	conserved hypothetical protein	Unknown	6
AAEL004423-RA	0.0161552	-	1.263	mitochondrial F0 ATP synthase D chain, putative	Other enzymes	5
AAEL007494-RA	0.000790975	-	1.263	calcineurin b subunit	Other functions	6
AAEL004594-RA	0.123384	-	1.263	Adenosine 3'-phospho 5'-phosphosulfate transporter 2 (PAPS transporter 2)(Solute carrier family 35 member B3 homolog)	Transport	6
AAEL006285-RA	0.0636022	-	1.263	hypothetical protein	Unknown	6
AAEL002807-RA	0.0474816	-	1.262	hypothetical protein	Unknown	5
AAEL012756-RA	0.128756	-	1.262	hypothetical protein	Unknown	6
AAEL004887-RA	0.100657	-	1.261	hypothetical protein	Unknown	6
AAEL005211-RA	0.13954	-	1.261	microtubule associated-protein orbit	Other functions	5
AAEL010621-RA	0.445346	-	1.26	conserved hypothetical protein	Unknown	6
AAEL000291-RA	0.0748751	-	1.26	V-type proton ATPase 16 kDa proteolipid subunit (V-ATPase 16 kDa proteolipid subunit)(Vacuolar proton pump 16 kDa proteolipid subunit)(V-ATPase subunit C)	Other enzymes	6
AAEL003212-RA	0.0890176	-	1.26	protease m1 zinc metalloprotease	Proteases	5
AAEL011773-RA	0.222769	-	1.26	calreticulin	Other functions	6
AAEL005173-RA	0.0480187	-	1.26	vacuolar ATP synthase subunit c	Other enzymes	6
AAEL012996-RA	0.00556145	-	1.259	rho guanine dissociation factor	Other functions	5
AAEL001581-RA	0.067042	-	1.259	conserved hypothetical protein	Unknown	6
AAEL013883-RA	0.140618	-	1.259	conserved hypothetical protein	Unknown	6
AAEL006271-RC	0.0269593	-	1.259	Copper-Zinc(Cu-Zn) Superoxide Dismutase.	Other enzymes	6
AAEL000159-RA	0.0323817	-	1.259	nipsnap	Other functions	6
AAEL002229	0.466778	-	1.259	cuticle protein, putative	Other functions	6
AAEL011972-RB	0.00170218	-	1.258	actin binding protein, putative	Receptors	6
AAEL009894-RA	0.122012	-	1.258	mitotic protein phosphatase 1 regulator, putative	Kinases-Phosphatases	6
AAEL012041-RA	0.090737	-	1.257	sulphate transporter	Transport	5
AAEL013475-RA	0.123384	-	1.257	conserved hypothetical protein	Unknown	6
AAEL014528-RA	0.0217347	-	1.257	nuclear protein skip	Other functions	6
AAEL010378-RA	0.0828964	-	1.257	conserved hypothetical protein	Unknown	6
AAEL010163-RA	0.0117013	-	1.257	conserved hypothetical protein	Unknown	6
AAEL010474-RA	0.148686	-	1.256	conserved hypothetical protein	Unknown	5
AAEL002645-RA	0.00453649	-	1.255	mannosyl-oligosaccharide alpha-1,2-mannosidase, putative	Other enzymes	6
AAEL007536-RA	0.00127042	-	1.255	carnitine o-acyltransferase	Other enzymes	6
AAEL008353-RA	0.022888	-	1.254	ribosomal protein L28, putative	Ribosomal	6
AAEL009372-RA	0.0582652	-	1.253	conserved hypothetical protein	Unknown	6
AAEL004453-RA	0.112411	-	1.253	DEAD box ATP-dependent RNA helicase	DNA interaction	6
AAEL007162-RA	0.0100254	-	1.253	gaba(a) receptor-associated protein	Receptors	6
AAEL011423-RA	0.656299	-	1.253	sugar transporter	Transport	6
AAEL014749-RA	0.211415	-	1.251	ral	Other functions	5
AAEL015520-RA	0.059074	-	1.25	protein-l-isoaspartate o-methyltransferase	Other enzymes	6
AAEL001565-RA	0.312233	-	1.249	peptidyl-glycine alpha-amidating monooxygenase	Other enzymes	6
AAEL001649-RA	0.00322206	-	1.249	leucine aminopeptidase	Proteases	6
AAEL001937-RA	0.0406516	-	1.249	selenium-binding protein	Receptors	6
AAEL014257-RA	0.665877	-	1.248	hypothetical protein	Unknown	6
AAEL007308-RA	0.0235009	-	1.248	glycosyltransferase	Other enzymes	6
AAEL000365-RA	0.0874824	-	1.248	hypothetical protein	Unknown	6
AAEL013026-RA	0.166231	-	1.248	guanylate cyclase	Other enzymes	6
AAEL000541-RA	0.0828964	-	1.247	fasciclin, putative	Other functions	6
AAEL008212-RA	0.415766	-	1.247	serine collagenase 1 precursor, putative	Other enzymes	5
AAEL006873-RA	0.0496114	-	1.246	hypothetical protein	Unknown	6
AAEL002619-RA	0.0163179	-	1.246	conserved hypothetical protein	Unknown	5
AAEL012133-RA	0.263868	-	1.244	conserved hypothetical protein	Unknown	6
AAEL006721-RA	0.00649549	-	1.243	2-oxoglutarate dehydrogenase	Dehydrogenases	6
AAEL012152-RA	0.184562	-	1.242	activin receptor type I, putative	Other functions	6
AAEL004921-RA	0.0622815	-	1.242	conserved hypothetical protein	Unknown	6
AAEL000364-RA	0.00953427	-	1.242	glycine cleavage system h protein	Other functions	6
AAEL003965-RA	0.0046389	-	1.241	calpain 4, 6, 7, invertebrate	Other functions	5
AAEL003064-RA	0.00382248	-	1.241	conserved hypothetical protein	Unknown	6
AAEL005548-RA	0.0162009	-	1.24	tetraspanin, putative	Other functions	6
AAEL010296-RA	0.00979685	-	1.24	carboxylase:pyruvate/acetyl-coa/propionyl-coa	Other enzymes	6
AAEL015247-RA	0.0732733	-	1.239	hypothetical protein	Unknown	6
AAEL008472-RA	0.0549076	-	1.239	glycerol kinase	Kinases-Phosphatases	6
AAEL013267-RA	0.0205844	-	1.239	conserved hypothetical protein	Unknown	6
AAEL010615-RA	0.18707	-	1.238	conserved hypothetical protein	Unknown	6
AAEL012986-RA	0.266116	-	1.238	hypothetical protein	Unknown	6
AAEL002644-RA	0.0647845	-	1.237	conserved hypothetical protein	Unknown	6
AAEL008397-RA	0.498538	-	1.237	glutathione peroxidase	Detoxication Enzymes	5
AAEL005415-RA	0.0049041	-	1.237	ferrochelatase	Other enzymes	6
AAEL011604-RA	0.128875	-	1.237	perlecan	Other functions	6
AAEL011678-RA	0.642896	-	1.236	centrosomal protein, putative	Other functions	6
AAEL009289-RA	0.811562	-	1.236	eg:34f3.4 protein	Other functions	5
AAEL010602-RA	0.00327985	-	1.236	starch branching enzyme ii	Other enzymes	6
AAEL009732-RA	0.0202482	-	1.236	rac GTPase	Other enzymes	6
AAEL002380-RA	0.30259	-	1.236	AaGr1	Other functions	6
AAEL010051-RA	0.00207467	-	1.235	cell cycle progression	Other functions	6
AAEL009951-RA	0.170044	-	1.235	dimeric dihydrodiol dehydrogenase	Dehydrogenases	6
AAEL003210-RC	0.0203492	-	1.233	tetraspanin 29fa	Other functions	6
AAEL009020-RA	0.00624924	-	1.233	glutathionetransferase	Detoxication Enzymes	5
AAEL007072-RA	0.0772799	-	1.233	conserved hypothetical protein	Unknown	6
AAEL006951-RA	0.083634	-	1.233	protein phosphatase 2c	Kinases-Phosphatases	6
AAEL003824-RA	0.248645	-	1.233	conserved hypothetical protein	Unknown	6
AAEL006342-RB	0.00210014	-	1.233	epoxide hydrolase	Other enzymes	6
AAEL001683-RA	0.457291	-	1.233	conserved hypothetical protein	Unknown	6
AAEL002983-RA	0.0907609	-	1.232	conserved hypothetical protein	Unknown	6
AAEL002415-RC	0.290782	-	1.231	pinch	Other functions	6
AAEL006872-RA	0.0468256	-	1.23	calponin/transgelin	Other functions	6
AAEL012685-RA	0.0597985	-	1.23	conserved hypothetical protein	Unknown	6
AAEL006238-RA	0.106928	-	1.23	conserved hypothetical protein	Unknown	6
AAEL004440-RA	0.356706	-	1.229	tubulin-specific chaperone e	Cytosqueleton	6
AAEL012217-RA	0.198896	-	1.229	protease m1 zinc metalloprotease	Proteases	6
AAEL001013-RA	0.126824	-	1.228	conserved hypothetical protein	Unknown	6
AAEL009676-RA	0.00874801	-	1.228	glyoxylate/hydroxypyruvate reductase	Other enzymes	5
AAEL009630-RA	0.484602	-	1.228	high-affinity cgmp-specific 3,5-cyclic phosphodiesterase	Other enzymes	6
AAEL000846-RA	0.324744	-	1.227	conserved hypothetical protein	Unknown	5
AAEL012658-RA	0.0506225	-	1.227	rgs-gaip interacting protein gipc	Other functions	6
AAEL004865-RA	0.0767043	-	1.226	cyclin g	Other functions	6
AAEL014644-RA	0.0589284	-	1.226	UDP-sugar transporter UST74c (fringe connection protein), putative	Transport	6
AAEL000840-RA	0.0633322	-	1.225	skeletal muscle/kidney enriched inositol 5-phosphatase	Kinases-Phosphatases	6
AAEL007551-RA	0.114711	-	1.225	vacuolar protein sorting-associated protein (vps13d)	Other functions	6
AAEL006786-RC	0.0392616	-	1.224	GTPase_rho	Other enzymes	6
AAEL009719-RA	0.0739878	-	1.224	conserved hypothetical protein	Unknown	6
AAEL015364-RA	0.488503	-	1.224	cuticle protein, putative	Other functions	6
AAEL013289-RA	0.0239578	-	1.223	tRNA-specific adenosine-34 deaminase subunit Tad2p/ADAT2, putative	DNA interaction	6
AAEL008045-RA	0.6332	-	1.223	hexamerin 2 beta	Transport	6
AAEL008315-RA	0.0417443	-	1.223	calponin/transgelin	Other functions	6
AAEL012666-RA	0.0287534	-	1.222	phosphatidylethanolamine-binding protein	Receptors	6
AAEL001677-RA	0.353196	-	1.222	conserved hypothetical protein	Unknown	5
AAEL003210-RA	0.0119841	-	1.221	tetraspanin 29fa	Other functions	6
AAEL005289-RA	0.499336	-	1.22	ornithine aminotransferase	Transaminases	6
AAEL001620-RA	0.0101267	-	1.22	conserved hypothetical protein	Unknown	6
AAEL003955-RA	0.0181534	-	1.22	hypothetical protein	Unknown	6
AAEL002678-RA	0.24154	-	1.22	ras suppressor protein 1, rsu1	Other functions	6
AAEL004586-RA	0.0642738	-	1.22	histone deacetylase	DNA interaction	6
AAEL003923-RA	0.015347	-	1.219	conserved hypothetical protein	Unknown	5
AAEL009031-RA	0.61789	-	1.219	forkhead box protein (AaegFOXF)	Other functions	6
AAEL011686-RA	0.00670659	-	1.219	starch branching enzyme ii	Other enzymes	5
AAEL014935-RA	0.0881495	-	1.219	cytochrome b5, putative	Other functions	6
AAEL008039-RA	0.095952	-	1.218	conserved hypothetical protein	Unknown	6
AAEL009909-RA	0.0158034	-	1.218	cln3/battenin	Other functions	6
AAEL007236-RA	0.273929	-	1.218	conserved hypothetical protein	Unknown	6
AAEL004178-RA	0.0457821	-	1.218	ribose-phosphate pyrophosphokinase 1,	Kinases-Phosphatases	6
AAEL009604-RB	0.021601	-	1.217	conserved hypothetical protein	Unknown	6
AAEL015549-RA	0.022448	-	1.217	calcineurin b subunit	Other functions	6
AAEL009647-RA	0.0735164	-	1.217	conserved hypothetical protein	Unknown	6
AAEL008790-RA	0.199217	-	1.217	ATP synthase coupling factor B, putative	Other functions	6
AAEL002433-RA	0.022448	-	1.216	conserved hypothetical protein	Unknown	6
AAEL006786-RA	0.0526317	-	1.216	GTPase_rho	Other enzymes	6
AAEL012280-RA	0.227096	-	1.216	pef protein with a long n-terminal hydrophobic domain (peflin)	Other functions	6
AAEL010359-RA	0.152482	-	1.216	ATP-dependent transporter	Transport	5
AAEL003762-RA	0.131443	-	1.216	Protoporphyrinogen IX oxidase, putative	Other enzymes	6
AAEL009128-RA	0.12618	-	1.215	cytochrome P450	Detoxication Enzymes	6
AAEL000758-RB	0.00254896	-	1.215	ubiquitin-activating enzyme E1	Other enzymes	6
AAEL004559-RA	0.0360909	-	1.215	synaptosomal associated protein	Other functions	6
AAEL007885-RA	0.354738	-	1.214	translation initiation factor-3 (IF3), putative	DNA interaction	6
AAEL004167-RA	0.260095	-	1.213	zinc finger protein	DNA interaction	6
AAEL012026-RA	0.0146288	-	1.212	translation initiation factor 5C, putative	DNA interaction	6
AAEL010205-RD	0.116151	-	1.212	conserved hypothetical protein	Unknown	6
AAEL012266-RA	0.0636186	-	1.211	cytochrome P450	Detoxication Enzymes	6
AAEL003570-RA	0.0585508	-	1.211	conserved hypothetical protein	Unknown	6
AAEL015473-RA	0.415702	-	1.21	conserved hypothetical protein	Unknown	6
AAEL001037-RA	0.0979156	-	1.21	ribosomal RNA methyltransferase	DNA interaction	5
AAEL003396-RA	0.00616817	-	1.209	60S ribosomal protein L32	Ribosomal	5
AAEL006666-RA	0.163762	-	1.209	cmp-sialic acid transporter	Transport	6
AAEL006802-RA	0.00818168	-	1.209	cytochrome P450	Detoxication Enzymes	5
AAEL013290-RA	0.0119099	-	1.208	conserved hypothetical protein	Unknown	6
AAEL013461-RA	0.0478032	-	1.208	parvin	Other functions	6
AAEL014042-RA	0.143737	-	1.208	protein phosphatase pp2a regulatory subunit b	Kinases-Phosphatases	6
AAEL003776-RA	0.358894	-	1.208	conserved hypothetical protein	Unknown	6
AAEL012636-RA	0.678509	-	1.208	cytochrome b5, putative	Other functions	6
AAEL004493-RA	0.0295898	-	1.207	ribosome biogenesis protein tsr1 (20S rRNA accumulation protein 1)	DNA interaction	6
AAEL010442-RA	0.102985	-	1.206	4-hydroxyphenylpyruvate dioxygenase	Other enzymes	5
AAEL008406-RA	0.0294249	-	1.206	cationic amino acid transporter	Transport	6
AAEL005477-RA	0.0136982	-	1.206	amidase	Other enzymes	6
AAEL010205-RE	0.137706	-	1.206	conserved hypothetical protein	Unknown	6
AAEL004580-RA	0.11871	-	1.206	beta-galactosidase	Other enzymes	6
AAEL013220-RA	0.0608736	-	1.205	conserved hypothetical protein	Unknown	5
AAEL002137-RB	0.468406	-	1.205	transcriptional adaptor 2 (ada2)	DNA interaction	6
AAEL002900-RA	0.535479	-	1.205	conserved hypothetical protein	Unknown	6
AAEL007153-RA	0.0265999	-	1.205	5'-AMP-activated protein kinase, catalytic alpha-1 chain	Kinases-Phosphatases	6
AAEL004967-RA	0.0490714	-	1.203	myo inositol monophosphatase	Kinases-Phosphatases	6
AAEL009317-RA	0.154523	-	1.203	rab11	Other functions	6
AAEL006959-RA	0.485946	-	1.203	hypothetical protein	Unknown	5
AAEL002249-RA	0.146048	-	1.203	conserved hypothetical protein	Unknown	6
AAEL001296-RA	0.0181534	-	1.202	hypothetical protein	Unknown	5
AAEL002175-RA	0.457728	-	1.202	conserved hypothetical protein	Unknown	6
AAEL006314-RA	0.282668	-	1.202	upstream transcription factor	DNA interaction	6
AAEL006798-RA	0.0155314	-	1.202	cytochrome P450	Detoxication Enzymes	6
AAEL014617-RA	0.141491	-	1.201	cytochrome P450	Detoxication Enzymes	6
AAEL003086-RA	0.0212589	-	1.2	conserved hypothetical protein	Unknown	6
AAEL010917-RA	0.0128044	-	1.199	organic anion transporter	Transport	6
AAEL006946-RA	0.0109751	-	1.199	chaperonin	Transport	5
AAEL009629-RA	0.357735	-	1.199	endoU protein, putative	Other functions	6
AAEL000965-RA	0.0852759	-	1.199	conserved hypothetical protein	Unknown	5
AAEL001814-RA	0.415595	-	1.199	conserved hypothetical protein	Unknown	6
AAEL000758-RA	0.00723291	-	1.198	ubiquitin-activating enzyme E1	Other enzymes	5
AAEL012531-RA	0.097352	-	1.198	tetraspanin, putative	Other functions	6
AAEL006224-RA	0.00601274	-	1.197	short-chain dehydrogenase	Dehydrogenases	5
AAEL005213-RA	0.0263939	-	1.196	hypothetical protein	Unknown	6
AAEL005258-RB	0.173424	-	1.196	syntaxin, putative	Other functions	6
AAEL012731-RA	0.0154768	-	1.196	Adenylate kinase 2, mitochondrial (AK 2)(EC 2.7.4.3)(ATP-AMP transphosphorylase 2)	Kinases-Phosphatases	6
AAEL004586-RB	0.0449269	-	1.195	histone deacetylase	DNA interaction	5
AAEL008227-RA	0.381025	-	1.195	short-chain dehydrogenase	Dehydrogenases	6
AAEL000541-RB	0.116802	-	1.194	fasciclin, putative	Other functions	5
AAEL005701-RA	0.261645	-	1.194	retinaldehyde binding protein	Receptors	5
AAEL002014-RA	0.0310583	-	1.194	conserved hypothetical protein	Unknown	6
AAEL005007-RA	0.501853	-	1.194	hypothetical protein	Unknown	6
AAEL008841-RA	0.0732604	-	1.194	acyl-CoA oxidase	Other enzymes	6
AAEL006090-RB	0.130523	-	1.193	Gelsolin precursor	Other functions	6
AAEL008787-RA	0.00785056	-	1.193	V-type proton ATPase catalytic subunit A (V-ATPase subunit A)(EC 3.6.3.14)(Vacuolar proton pump subunit alpha)(V-ATPase 69 kDa subunit)	Other enzymes	6
AAEL014070-RA	0.28538	-	1.193	vacuolar protein sorting	Other functions	6
AAEL014642-RA	0.14521	-	1.193	ubiquitin conjugating enzyme, putative	Other enzymes	6
AAEL012023-RA	0.0499408	-	1.193	conserved hypothetical protein	Unknown	6
AAEL007705-RA	0.383121	-	1.193	hect E3 ubiquitin ligase	Other enzymes	5
AAEL009604-RA	0.054944	-	1.192	conserved hypothetical protein	Unknown	5
AAEL001471-RA	0.109035	-	1.192	hypothetical protein	Unknown	6
AAEL014946-RA	0.0300665	-	1.192	protease U48 caax prenyl protease rce1	Proteases	6
AAEL009085-RA	0.1576	-	1.192	rho/rac/cdc GTPase-activating protein	Other functions	6
AAEL002225-RA	0.0512699	-	1.192	5-oxoprolyl-peptidase, putative	Proteases	6
AAEL010258-RC	0.0680717	-	1.192	zinc finger protein	DNA interaction	6
AAEL007798-RA	0.263868	-	1.191	cytochrome P450	Detoxication Enzymes	5
AAEL001005-RA	0.349748	-	1.191	calreticulin	Other functions	6
AAEL012026-RC	0.0124931	-	1.191	translation initiation factor 5C, putative	DNA interaction	6
AAEL007673-RA	0.0601552	-	1.191	alpha-amylase	Other enzymes	6
AAEL006692-RA	0.392651	-	1.19	lumbrokinase-3(1) precursor, putative	Kinases-Phosphatases	6
AAEL006754-RA	0.281363	-	1.19	conserved hypothetical protein	Unknown	6
AAEL015001-RA	0.150028	-	1.19	coatomer	Other functions	6
AAEL008653-RA	0.280616	-	1.19	engulfment and cell motility protein	Other functions	5
AAEL011742-RA	0.18302	-	1.19	eukaryotic peptide chain release factor subunit	Other enzymes	6
AAEL010596-RA	0.0128044	-	1.188	n-acetylgalactosaminyltransferase	Other enzymes	6
AAEL000471-RA	0.239252	-	1.187	monocarboxylate transporter	Transport	5
AAEL007892-RA	0.0208956	-	1.187	xaa-pro aminopeptidase	Proteases	6
AAEL002063-RA	0.0427389	-	1.186	cationic amino acid transporter	Transport	6
AAEL009604-RC	0.0233021	-	1.186	conserved hypothetical protein	Unknown	6
AAEL012035-RA	0.0550261	-	1.186	vacuolar ATP synthase subunit e	Other enzymes	5
AAEL011929-RA	0.0442948	-	1.186	serine-type enodpeptidase,	Proteases	6
AAEL011696-RA	0.593626	-	1.186	conserved hypothetical protein	Unknown	6
AAEL002090-RA	0.288538	-	1.186	conserved hypothetical protein	Unknown	6
AAEL010403-RA	0.0153151	-	1.186	past-1	Other functions	6
AAEL006866-RA	0.0580309	-	1.185	muscle lim protein	Other functions	6
AAEL008155-RA	0.153249	-	1.185	protease m1 zinc metalloprotease	Proteases	6
AAEL015613-RA	0.101568	-	1.185	hypothetical protein	Unknown	6
AAEL007959-RA	0.0211006	-	1.185	conserved hypothetical protein	Unknown	6
AAEL010154-RA	0.234494	-	1.184	cytochrome P450	Detoxication Enzymes	5
AAEL010205-RF	0.136144	-	1.184	conserved hypothetical protein	Unknown	6
AAEL008702-RA	0.0530571	-	1.184	prolylcarboxypeptidase, putative	Proteases	6
AAEL014657-RA	0.124288	-	1.184	conserved hypothetical protein	Unknown	6
AAEL009559-RA	0.0222942	-	1.184	apolipoprotein D, putative	Other functions	6
AAEL003461-RA	0.00112587	-	1.183	mitochondrial intermediate peptidase	Proteases	6
AAEL001069-RA	0.27638	-	1.183	histone deacetylase	DNA interaction	6
AAEL001654-RA	0.0259463	-	1.183	conserved hypothetical protein	Unknown	6
AAEL006573-RA	0.345336	-	1.183	conserved hypothetical protein	Unknown	6
AAEL002307-RA	0.160058	-	1.182	leucine-rich transmembrane protein	Other functions	5
AAEL013919-RA	0.466192	-	1.182	hypothetical protein	Unknown	5
AAEL011778-RA	0.159292	-	1.182	WD-repeat protein	Other functions	6
AAEL012006-RA	0.405828	-	1.182	conserved hypothetical protein	Unknown	6
AAEL001969-RA	0.418296	-	1.181	protein serine/threonine kinase, putative	Kinases-Phosphatases	6
AAEL005709-RA	0.0853153	-	1.181	n-acetyltransferase separation anxiety	Other enzymes	6
AAEL004374-RA	0.179658	-	1.181	alpha-glucosidase II, alpha-subunit, putative	Other enzymes	6
AAEL010205-RC	0.129109	-	1.181	conserved hypothetical protein	Unknown	6
AAEL008199-RA	0.225049	-	1.181	serine collagenase 1 precursor, putative	Other enzymes	6
AAEL011789-RB	0.148388	-	1.181	Probable citrate synthase 2, mitochondrial Precursor (EC 2.3.3.1)	Other enzymes	5
AAEL013614-RA	0.028533	-	1.181	clathrin heavy chain	Other functions	6
AAEL000904-RA	0.0455545	-	1.18		Unknown	6
AAEL003939-RA	0.0078185	-	1.18	eukaryotic translation initiation factor 2-alpha kinase 3 (pancreatic eif2-alpha kinase)	DNA interaction	6
AAEL009017-RA	0.181183	-	1.179	glutathionetransferase	Detoxication Enzymes	6
AAEL011480-RA	0.125615	-	1.179	tpr repeat nuclear phosphoprotein	Other functions	6
AAEL006501-RA	0.094667	-	1.179	conserved hypothetical protein	Unknown	6
AAEL008794-RA	0.172192	-	1.179	conserved hypothetical protein	Unknown	6
AAEL014059-RA	0.0551977	-	1.179	ancient conserved domain protein 2 (cyclin m2)	Other functions	6
AAEL003210-RE	0.0285758	-	1.179	tetraspanin 29fa	Other functions	6
AAEL006053-RA	0.000617847	-	1.178	conserved hypothetical protein	Unknown	6
AAEL005715-RA	0.0432484	-	1.178	conserved hypothetical protein	Unknown	6
AAEL011587-RB	0.317404	-	1.178	ribosomal protein L27, putative	Ribosomal	6
AAEL010765-RA	0.0520577	-	1.177	conserved hypothetical protein	Unknown	6
AAEL008837-RA	0.151917	-	1.177	ubiquitin-conjugating enzyme E2r	Other enzymes	6
AAEL003754-RA	0.109035	-	1.177	actin binding	Receptors	6
AAEL013898-RA	0.115373	-	1.177	conserved hypothetical protein	Unknown	6
AAEL013465-RA	0.856576	-	1.177	conserved hypothetical protein	Unknown	6
AAEL009547-RA	0.156718	-	1.176	NAD dehydrogenase	Dehydrogenases	6
AAEL012026-RB	0.00587689	-	1.176	translation initiation factor 5C, putative	DNA interaction	6
AAEL013614-RB	0.0570287	-	1.175	clathrin heavy chain	Other functions	5
AAEL007173-RA	0.0474784	-	1.175	conserved hypothetical protein	Unknown	6
AAEL015512-RA	0.207793	-	1.175	translation initiation factor 5C, putative	DNA interaction	6
AAEL014889-RA	0.0199334	-	1.175	NADH:ubiquinone dehydrogenase, putative	Dehydrogenases	6
AAEL003933-RA	0.399852	-	1.175	double oxidase, two peroxidase domains	Other enzymes	6
AAEL005902-RA	0.324563	-	1.175	conserved hypothetical protein	Unknown	6
AAEL009412-RA	0.0184568	-	1.174	ligatin	Other functions	6
AAEL001009-RA	0.333874	-	1.174	dab2-interacting protein	Other functions	6
AAEL001188-RA	0.0267518	-	1.174	conserved hypothetical protein	Unknown	6
AAEL005609-RA	0.0795016	-	1.173	trypsin	Proteases	6
AAEL013785-RB	0.0818272	-	1.173	conserved hypothetical protein	Unknown	6
AAEL014607-RA	0.116099	-	1.173	cytochrome P450	Detoxication Enzymes	6
AAEL007429-RA	0.225973	-	1.173	thyroid receptor interacting protein	Receptors	6
AAEL003210-RD	0.015347	-	1.172	tetraspanin 29fa	Other functions	6
AAEL002859-RA	0.222596	-	1.172	hypothetical protein	Unknown	6
AAEL002715-RA	0.414724	-	1.171	serine protease inhibitor (serpin), likely cleavage at R/S.	Other functions	6
AAEL011889-RA	0.0626245	-	1.171	serine-type enodpeptidase,	Proteases	6
AAEL000450-RA	0.117157	-	1.171	ras GTPase activating protein	Other enzymes	6
AAEL005052-RA	0.00866878	-	1.171	tubulin beta chain	Cytosqueleton	6
AAEL012492-RA	0.0472408	-	1.17	cytochrome P450	Detoxication Enzymes	6
AAEL004141-RA	0.131443	-	1.17	phosphatidylinositol transfer protein/retinal degeneration b protein	Receptors	6
AAEL015391-RA	0.381232	-	1.17	gamma glutamyl transpeptidases	Proteases	5
AAEL001465-RA	0.041795	-	1.17	protein-l-isoaspartate o-methyltransferase	Other enzymes	5
AAEL002370-RB	0.467714	-	1.169	conserved hypothetical protein	Unknown	6
AAEL003430-RA	0.0334075	-	1.169	conserved hypothetical protein	Unknown	6
AAEL006317-RA	0.0294249	-	1.168	short-chain dehydrogenase	Dehydrogenases	6
AAEL008425-RA	0.0141804	-	1.168	conserved hypothetical protein	Unknown	6
AAEL004938-RA	0.00857044	-	1.168	hypothetical protein	Unknown	6
AAEL014755-RA	0.403229	-	1.167	tep2	Other functions	6
AAEL004916-RA	0.450875	-	1.167	conserved hypothetical protein	Unknown	6
AAEL008699-RA	0.123749	-	1.166	prolylcarboxypeptidase, putative	Proteases	5
AAEL009604-RE	0.0402406	-	1.166	conserved hypothetical protein	Unknown	6
AAEL012559-RA	0.0136721	-	1.165	serine collagenase 1 precursor, putative	Other enzymes	6
AAEL013009-RA	0.0592533	-	1.165	cytochrome c oxidase subunit iv	Other enzymes	6
AAEL000194-RA	0.0411224	-	1.165	phosphatidylinositol 4-kinase	Kinases-Phosphatases	6
AAEL006007-RA	0.032183	-	1.164	conserved hypothetical protein	Unknown	6
AAEL002189	0.36272	-	1.164	conserved hypothetical protein	Unknown	6
AAEL010205-RB	0.232715	-	1.164	conserved hypothetical protein	Unknown	6
AAEL006795-RA	0.305597	-	1.164	cytochrome P450	Detoxication Enzymes	6
AAEL010610-RA	0.642666	-	1.164	serine palmitoyltransferase i	Other enzymes	6
AAEL004579-RA	0.789084	-	1.163	short-chain dehydrogenase	Dehydrogenases	6
AAEL015083-RA	0.751994	-	1.163	conserved hypothetical protein	Unknown	5
AAEL007820-RA	0.106507	-	1.163	conserved hypothetical protein	Unknown	5
AAEL013761-RB	0.113802	-	1.163	ADP-ribosylation factor, arf	Other functions	6
AAEL006786-RB	0.0588833	-	1.163	GTPase_rho	Other enzymes	5
AAEL009916-RA	0.890292	-	1.162	conserved hypothetical protein	Unknown	6
AAEL006600-RC	0.364555	-	1.162	juvenile hormone-inducible protein, putative	Other functions	6
AAEL011380-RA	0.750619	-	1.162	high mobility group B1, putative	DNA interaction	6
AAEL003210-RB	0.0374593	-	1.161	tetraspanin 29fa	Other functions	6
AAEL010185-RA	0.843589	-	1.16	A-kinase anchoring protein AKAP120, putative	Kinases-Phosphatases	6
AAEL006516-RA	0.0809387	-	1.16	vacuolar ATP synthase subunit h	Other enzymes	6
AAEL010361-RA	0.0118821	-	1.16	rer1 protein	Other functions	5
AAEL006317-RB	0.0343119	-	1.16	short-chain dehydrogenase	Dehydrogenases	6
AAEL003942-RA	0.0622815	-	1.159	60S ribosomal protein L44 L41, putative	Ribosomal	6
AAEL008279-RA	0.12085	-	1.158	conserved hypothetical protein	Unknown	6
AAEL007729-RA	0.722781	-	1.158	conserved hypothetical protein	Unknown	6
AAEL005517-RA	0.00256232	-	1.158	hypothetical protein	Unknown	6
AAEL015393-RA	0.72326	-	1.155	conserved hypothetical protein	Unknown	6
AAEL007845-RA	0.103392	-	1.154	rab5	Other functions	6
AAEL014127-RA	0.0393582	-	1.154	ADP,ATP carrier protein	Transport	6
AAEL014207-RA	0.390434	-	1.154	sugar transporter	Transport	6
AAEL006445-RA	0.583662	-	1.154	conserved hypothetical protein	Unknown	6
AAEL001705-RA	0.015347	-	1.153	odorant response protein ODR-4, putative	Other functions	5
AAEL002818-RA	0.110555	-	1.153	splicing factor u2af large subunit	Other functions	6
AAEL001538-RA	0.0315532	-	1.153	conserved hypothetical protein	Unknown	6
AAEL006654-RA	0.0663646	-	1.153	conserved hypothetical protein	Unknown	6
AAEL007158-RA	0.120519	-	1.152	nnp-1 protein (novel nuclear protein 1) (nop52)	Other functions	6
AAEL002241	0.662214	-	1.152	cuticle protein, putative	Other functions	6
AAEL012680-RA	0.0558198	-	1.152	juvenile hormone-inducible protein, putative	Other functions	5
AAEL000489-RA	0.141776	-	1.15	P21-activated kinase, pak	Kinases-Phosphatases	5
AAEL013203-RB	0.24663	-	1.15	conserved hypothetical protein	Unknown	6
AAEL008793-RA	0.0458709	-	1.15	conserved hypothetical protein	Unknown	6
AAEL014279-RA	0.0163834	-	1.15	glycosyltransferase	Other enzymes	5
AAEL007173-RC	0.0508337	-	1.149	conserved hypothetical protein	Unknown	6
AAEL011291-RA	0.35201	-	1.149	protease m1 zinc metalloprotease	Proteases	5
AAEL012975-RA	0.0732733	-	1.149	hypothetical protein	Unknown	6
AAEL012975-RB	0.108094	-	1.148	hypothetical protein	Unknown	6
AAEL011022-RA	0.387939	-	1.148	cysteine-rich protein, putative	Other functions	6
AAEL004553-RA	0.425633	-	1.148	conserved hypothetical protein	Unknown	6
AAEL002875-RA	0.342891	-	1.147	conserved hypothetical protein	Unknown	6
AAEL008923-RA	0.903577	-	1.147	ring finger protein	Other functions	6
AAEL009932-RA	0.08659	-	1.146	lethal giant larva homologue	Other functions	6
AAEL013021-RA	0.223687	-	1.146	hypothetical protein	Unknown	5
AAEL015577-RA	0.137449	-	1.146	conserved hypothetical protein	Unknown	5
AAEL013062-RA	0.0141378	-	1.146	hypothetical protein	Unknown	5
AAEL007300-RA	0.101568	-	1.146	syntaxin binding protein-1,2,3	Receptors	6
AAEL005884-RA	0.0949734	-	1.145	conserved hypothetical protein	Unknown	6
AAEL009328-RA	0.00892839	-	1.145	hydroxyacyl dehydrogenase	Dehydrogenases	6
AAEL009430-RA	0.371325	-	1.145	predicted protein	Other functions	6
AAEL010862-RA	0.267689	-	1.145	conserved hypothetical protein	Unknown	6
AAEL003678-RA	0.518234	-	1.145	diphosphoinositol polyphosphate phosphohydrolase, putative	Other enzymes	6
AAEL007631-RA	0.0500991	-	1.145	conserved hypothetical protein	Unknown	6
AAEL004684-RA	0.161625	-	1.145	conserved hypothetical protein	Unknown	6
AAEL003835-RB	0.152858	-	1.144	initiation factor 5a	Other functions	6
AAEL004421-RA	0.462737	-	1.144	hypothetical protein	Unknown	6
AAEL009367-RA	0.0590844	-	1.144	myelin proteolipid	Other functions	6
AAEL013136-RA	0.190971	-	1.144	chromodomain helicase DNA binding protein	Receptors	6
AAEL005921-RA	0.132453	-	1.143	D-lactate dehydrognease 2,	Other enzymes	6
AAEL014042-RB	0.181035	-	1.143	protein phosphatase pp2a regulatory subunit b	Kinases-Phosphatases	6
AAEL011272-RA	0.137449	-	1.143	nmda receptor glutamate-binding chain	Receptors	6
AAEL007565-RA	0.123384	-	1.143	leucine rich protein, putative	Other functions	6
AAEL003190-RA	0.722558	-	1.143	hypothetical protein	Unknown	6
AAEL014212-RA	0.557384	-	1.143	androgen induced inhibitor of proliferation (as3) / pds5	Other functions	6
AAEL009124-RA	0.30312	-	1.142	cytochrome P450	Detoxication Enzymes	6
AAEL011197-RB	0.20209	-	1.142	actin	Cytosqueleton	6
AAEL000197-RA	0.332613	-	1.141	hypothetical protein	Unknown	5
AAEL005558-RA	0.100538	-	1.141	conserved hypothetical protein	Unknown	6
AAEL013393-RA	0.32279	-	1.141	conserved hypothetical protein	Unknown	6
AAEL011202-RA	0.0504916	-	1.141	bhlhzip transcription factor bigmax	DNA interaction	6
AAEL001113-RA	0.326022	-	1.141	inorganic phosphate cotransporter, putative	Transport	5
AAEL003125-RA	0.194646	-	1.14	acyl-coa dehydrogenase	Dehydrogenases	5
AAEL006589-RA	0.0715335	-	1.14	conserved hypothetical protein	Unknown	5
AAEL010572-RA	0.405165	-	1.14	late endosomal/lysosomal MP1 interacting protein, putative	Other functions	6
AAEL010264-RA	0.0393582	-	1.14	conserved hypothetical protein	Unknown	6
AAEL005620-RA	0.0893431	-	1.14	conserved hypothetical protein	Unknown	6
AAEL005364-RA	0.369677	-	1.139	adaptin, alpha/gamma/epsilon	Other functions	6
AAEL006659-RA	0.135851	-	1.139	apyrase	Other enzymes	6
AAEL010900-RA	0.0590757	-	1.139	importin alpha	Transport	6
AAEL003728-RA	0.683946	-	1.139	conserved hypothetical protein	Unknown	6
AAEL015610-RA	0.205111	-	1.139	hypothetical protein	Unknown	6
AAEL005845-RA	0.227096	-	1.139	beta chain spectrin	Cytosqueleton	5
AAEL011789-RA	0.220145	-	1.139	Probable citrate synthase 2, mitochondrial Precursor (EC 2.3.3.1)	Other enzymes	6
AAEL000812-RA	0.391234	-	1.139	conserved hypothetical protein	Unknown	6
AAEL012062-RA	0.151917	-	1.138	Na+/K+ ATPase alpha subunit	Other enzymes	6
AAEL004699-RB	0.553163	-	1.138	conserved hypothetical protein	Unknown	6
AAEL005432-RB	0.11111	-	1.138	conserved hypothetical protein	Unknown	6
AAEL003275-RA	0.16708	-	1.137	hypothetical protein	Unknown	6
AAEL009719-RB	0.442085	-	1.136	conserved hypothetical protein	Unknown	6
AAEL005432-RA	0.102996	-	1.136	conserved hypothetical protein	Unknown	5
AAEL004783-RA	0.0254819	-	1.136	Ornithine decarboxylase antizyme (ODC-Az)	Other enzymes	6
AAEL003667-RA	0.386919	-	1.136	hypothetical protein	Unknown	5
AAEL004195-RA	0.252147	-	1.135	membrane associated progesterone receptor	Receptors	6
AAEL004045-RA	0.169059	-	1.135	conserved hypothetical protein	Unknown	6
AAEL001293-RA	0.278395	-	1.135	conserved hypothetical protein	Unknown	6
AAEL008771-RA	0.0789465	-	1.135	conserved hypothetical protein	Unknown	6
AAEL006628-RC	0.40816	-	1.135	conserved hypothetical protein	Unknown	6
AAEL004750-RA	0.0563968	-	1.135	nonmuscle myosin heavy chain-A, putative	Cytosqueleton	6
AAEL006733-RA	0.216342	-	1.135	FAD NADPH dehydrogenase	Dehydrogenases	6
AAEL007334-RB	0.45383	-	1.135	glial maturation factor	Other functions	6
AAEL004234-RA	0.0818272	-	1.133	conserved hypothetical protein	Unknown	6
AAEL001448-RA	0.480279	-	1.132	conserved hypothetical protein	Unknown	6
AAEL011342-RA	0.0287976	-	1.132	conserved hypothetical protein	Unknown	6
AAEL006998-RA	0.928095	-	1.132	conserved hypothetical protein	Unknown	5
AAEL003835-RC	0.0693287	-	1.131	initiation factor 5a	Other functions	5
AAEL002370-RA	0.568344	-	1.131	conserved hypothetical protein	Unknown	6
AAEL012055-RB	0.0578824	-	1.131	dfg10 protein	Other functions	6
AAEL014623-RA	0.816674	-	1.131	hypothetical protein	Unknown	6
AAEL002025-RA	0.568664	-	1.131	conserved hypothetical protein	Unknown	5
AAEL001627-RA	0.349825	-	1.131	udp-n-acteylglucosamine pyrophosphorylase	Other enzymes	6
AAEL010837-RA	0.771647	-	1.13	conserved hypothetical protein	Unknown	6
AAEL008235-RA	0.019625	-	1.128	surfeit locus protein	Other functions	6
AAEL006949-RA	0.139272	-	1.128	hypothetical protein	Unknown	6
AAEL003942-RA	0.0142934	-	1.128	60S ribosomal protein L44 L41, putative	Ribosomal	6
AAEL001768-RA	0.199474	-	1.127	short-chain dehydrogenase	Dehydrogenases	5
AAEL015435-RA	0.340341	-	1.127	conserved hypothetical protein	Unknown	6
AAEL013203-RA	0.239224	-	1.127	conserved hypothetical protein	Unknown	6
AAEL011197-RA	0.241299	-	1.126	actin	Cytosqueleton	5
AAEL009232-RA	0.372179	-	1.125	long-chain-fatty-acid coa ligase	Other enzymes	6
AAEL002191	0.779783	-	1.124	cuticle protein, putative	Other functions	6
AAEL010312-RA	0.13542	-	1.124	conserved hypothetical protein	Unknown	6
AAEL007833-RA	0.579459	-	1.124	hypothetical protein	Unknown	6
AAEL010789-RA	0.0737457	-	1.123	conserved hypothetical protein	Unknown	5
AAEL010087-RA	0.0986934	-	1.123	proteasome subunit alpha type	Proteases	6
AAEL003254-RA	0.0606515	-	1.123	ATPase n2b	Other enzymes	6
AAEL005172-RA	0.13954	-	1.123	hypothetical protein	Unknown	6
AAEL002031-RA	0.101971	-	1.123	cytochrome P450	Detoxication Enzymes	6
AAEL003550-RA	0.211415	-	1.123	aquaporin	Transport	6
AAEL005499-RA	0.0937179	-	1.123	ATP-binding cassette transporter	Transport	6
AAEL002271-RA	0.498538	-	1.122	26S proteasome regulatory subunit S3	Ribosomal	5
AAEL010794-RA	0.159114	-	1.122	prenylated rab acceptor	Other functions	6
AAEL006885-RA	0.058251	-	1.122	14-3-3 protein zeta	Other functions	6
AAEL011105-RB	0.0489435	-	1.121	adducin	Other functions	6
AAEL013530-RA	0.159233	-	1.121	cullin	Other functions	6
AAEL014296-RA	0.347395	-	1.121	major sperm protein	Other functions	6
AAEL006862-RA	0.256637	-	1.121	conserved hypothetical protein	Unknown	6
AAEL013948-RA	0.864903	-	1.12	peptidyl-prolyl cis-trans isomerase e, ppie	Other enzymes	5
AAEL003013-RA	0.307107	-	1.12	dual specificity mitogen-activated protein kinase kinase 4 MAPKK4	Kinases-Phosphatases	6
AAEL008365-RA	0.890292	-	1.12	conserved hypothetical protein	Unknown	6
AAEL007549-RA	0.0650942	-	1.12	phosphatidylethanolamine-binding protein	Receptors	5
AAEL003232-RA	0.411782	-	1.119	conserved hypothetical protein	Unknown	5
AAEL010205-RA	0.410871	-	1.119	conserved hypothetical protein	Unknown	6
AAEL013103-RA	0.313182	-	1.119	conserved hypothetical protein	Unknown	6
AAEL010361-RB	0.047007	-	1.119	rer1 protein	Other functions	6
AAEL004613-RA	0.269273	-	1.118	phenylalanyl-tRNA synthetase beta chain	DNA interaction	6
AAEL000279-RA	0.127299	-	1.118	N-formylmethionylaminoacyl-tRNA deformylase, putative	DNA interaction	6
AAEL007334-RA	0.493826	-	1.118	glial maturation factor	Other functions	6
AAEL015389-RA	0.182624	-	1.117	serine/threonine-protein kinase vrk	Kinases-Phosphatases	5
AAEL004931-RA	0.503321	-	1.117	beta-hexosaminidase b	Other enzymes	6
AAEL003991-RC	0.412676	-	1.117	alcohol dehydrogenase	Dehydrogenases	6
AAEL007402-RA	0.638467	-	1.117	Mediator of RNA polymerase II transcription subunit 1 (Mediator complex subunit 1)	Receptors	6
AAEL003234-RA	0.311321	-	1.116	cytochrome c oxidase, subunit VIA, putative	Other enzymes	6
AAEL001960-RA	0.443515	-	1.116	cytochrome P450	Detoxication Enzymes	5
AAEL001519-RA	0.72341	-	1.116	hypothetical protein	Unknown	6
AAEL013137-RA	0.37866	-	1.116	hypothetical protein	Unknown	6
AAEL010004-RA	0.138944	-	1.116	conserved hypothetical protein	Unknown	6
AAEL011578-RA	0.188345	-	1.116	serine/threonine protein kinase	Kinases-Phosphatases	6
AAEL008248-RA	0.135643	-	1.115	conserved hypothetical protein	Unknown	6
AAEL006869-RA	0.214241	-	1.115	hypothetical protein	Unknown	6
AAEL012454-RA	0.112271	-	1.115	conserved hypothetical protein	Unknown	6
AAEL008107-RA	0.499003	-	1.114	f14p3.9 protein (auxin transport protein)	Transport	6
AAEL014891-RA	0.427617	-	1.114	cytochrome P450	Detoxication Enzymes	6
AAEL002435-RE	0.109259	-	1.114	conserved hypothetical protein	Unknown	6
AAEL006735-RA	0.354464	-	1.113	conserved hypothetical protein	Unknown	5
AAEL012278-RA	0.199474	-	1.113	metalloprotease	Proteases	6
AAEL003667-RB	0.504804	-	1.113	hypothetical protein	Unknown	6
AAEL005552-RA	0.137979	-	1.113	succinyl-coa synthetase beta chain	Other enzymes	6
AAEL010878-RA	0.893434	-	1.113	conserved hypothetical protein	Unknown	6
AAEL009073-RA	0.238567	-	1.113	lupus la ribonucleoprotein	Other functions	5
AAEL009652-RA	0.0463668	-	1.113	activin receptor type ii	Other functions	5
AAEL012930-RB	0.337691	-	1.112	conserved hypothetical protein	Unknown	6
AAEL015065-RA	0.59766	-	1.112	spectrin	Cytosqueleton	6
AAEL008134-RA	0.0674562	-	1.112	ABC transporter	Transport	5
AAEL003232-RB	0.32719	-	1.111	conserved hypothetical protein	Unknown	6
AAEL000844-RA	0.304621	-	1.111	ad-003	Other functions	6
AAEL004981-RA	0.572981	-	1.111	cation-transporting ATPase	Transport	6
AAEL003831-RA	0.428179	-	1.111	fatty acid hydroxylase	Other enzymes	6
AAEL000126-RA	0.495054	-	1.111	molybdopterin cofactor synthesis protein a	Other functions	6
AAEL010287-RA	0.877867	-	1.11	hypothetical protein	Unknown	6
AAEL012092-RA	0.122091	-	1.11	leucine-rich repeat	Other functions	6
AAEL012258-RA	0.554495	-	1.109	platelet-activating factor acetylhydrolase ib	Other enzymes	6
AAEL005610-RA	0.0197224	-	1.109	mitochondrial ATP synthase b chain	Other enzymes	6
AAEL000213-RA	0.614862	-	1.109	d-amino acid oxidase	Other enzymes	6
AAEL008218-RA	0.242073	-	1.109	serine-type enodpeptidase,	Proteases	6
AAEL002295-RA	0.181104	-	1.109	leucine-rich transmembrane protein	Other functions	6
AAEL007173-RB	0.0811999	-	1.108	conserved hypothetical protein	Unknown	6
AAEL010689-RA	0.337954	-	1.108	conserved hypothetical protein	Unknown	6
AAEL009364-RA	0.319728	-	1.107	cdc2l5	Other functions	6
AAEL008281-RA	0.393043	-	1.107	conserved hypothetical protein	Unknown	6
AAEL011105-RA	0.0447907	-	1.107	adducin	Other functions	6
AAEL006295-RA	0.383121	-	1.105	synbindin	Other functions	6
AAEL004688-RA	0.682099	-	1.105	conserved hypothetical protein	Unknown	6
AAEL013132-RB	0.343349	-	1.104	6-phosphofructo-2-kinase/fructose-2,6-bisphosphatase short form	Kinases-Phosphatases	6
AAEL013571-RA	0.022888	-	1.104	synaptobrevin	Other functions	6
AAEL010316-RA	0.277932	-	1.104	conserved hypothetical protein	Unknown	5
AAEL008656-RA	0.147387	-	1.104	UDP-galactose transporter	Transport	6
AAEL004100-RA	0.437379	-	1.103	hypothetical protein	Unknown	6
AAEL013430-RA	0.373946	-	1.103	hypothetical protein	Unknown	5
AAEL007028-RA	0.332613	-	1.103	ceramidase	Other enzymes	6
AAEL014252-RA	0.251965	-	1.103	sulfite reductase	Other enzymes	5
AAEL006936-RA	0.230319	-	1.102	conserved hypothetical protein	Unknown	6
AAEL013756-RA	0.127576	-	1.102	zinc/iron transporter	Transport	6
AAEL011202-RB	0.0595449	-	1.102	bhlhzip transcription factor bigmax	DNA interaction	6
AAEL004951-RA	0.358107	-	1.102	conserved hypothetical protein	Unknown	6
AAEL013163-RA	0.152594	-	1.101	conserved hypothetical protein	Unknown	6
AAEL002211-RA	0.782979	-	1.101	cuticle protein, putative	Other functions	6
AAEL008542-RA	0.632333	-	1.101	kinesin heavy chain subunit	Other functions	6
AAEL013746-RA	0.304891	-	1.1	conserved hypothetical protein	Unknown	6
AAEL007135-RA	0.120365	-	1.1	peroxiredoxin 5, prdx5	Other enzymes	6
AAEL007439-RB	0.278395	-	1.1	myosin light chain 1,	Cytosqueleton	6
AAEL011697-RA	0.129163	-	1.1	glycerol kinase	Kinases-Phosphatases	6
AAEL000015-RA	0.357331	-	1.1	PHD finger transcription factor	DNA interaction	6
AAEL002534-RA	0.171474	-	1.099	60S ribosomal protein L10	Ribosomal	6
AAEL009796-RA	0.765269	-	1.099	cuticle protein, putative	Other functions	6
AAEL007282-RB	0.25621	-	1.099	syntaxin binding protein-1,2,3	Receptors	6
AAEL011255-RA	0.246185	-	1.099	GTP-binding protein-invertebrate	Receptors	6
AAEL012032-RA	0.467439	-	1.098	hypothetical protein	Unknown	6
AAEL010419-RA	0.0141674	-	1.098	translin associated factor x	Other functions	6
AAEL014498-RA	0.556088	-	1.098	conserved hypothetical protein	Unknown	6
AAEL013132-RC	0.322559	-	1.097	6-phosphofructo-2-kinase/fructose-2,6-bisphosphatase short form	Kinases-Phosphatases	6
AAEL013537-RA	0.244533	-	1.097	hypothetical protein	Unknown	6
AAEL010155-RA	0.516993	-	1.096	hypothetical protein	Unknown	5
AAEL006582-RC	0.525847	-	1.096	calcium-transporting ATPase sarcoplasmic/endoplasmic reticulum type	Transport	6
AAEL013518-RA	0.707051	-	1.096	hypothetical protein	Unknown	5
AAEL012719-RA	0.289381	-	1.096	cdp-diacylglycerol--glycerol-3-phosphate 3-phosphatidyltransferase	Other enzymes	6
AAEL009604-RD	0.0419928	-	1.096	conserved hypothetical protein	Unknown	6
AAEL005739-RA	0.48716	-	1.095	conserved hypothetical protein	Unknown	5
AAEL002861-RB	0.199217	-	1.095	conserved hypothetical protein	Unknown	5
AAEL000448-RA	0.478042	-	1.095	conserved hypothetical protein	Unknown	6
AAEL014689-RA	0.0217977	-	1.095	NADPH cytochrome P450	Detoxication Enzymes	5
AAEL003366-RA	0.25621	-	1.095	DNA-J, putative	DNA interaction	5
AAEL004178-RB	0.0163789	-	1.095	ribose-phosphate pyrophosphokinase 1,	Kinases-Phosphatases	6
AAEL002185	0.321965	-	1.095	cuticle protein, putative	Other functions	6
AAEL014619-RA	0.103945	-	1.094	cytochrome P450	Detoxication Enzymes	6
AAEL000275-RA	0.93396	-	1.094	hypothetical protein	Unknown	6
AAEL001107-RA	0.656299	-	1.094	hypothetical protein	Unknown	6
AAEL004631-RA	0.311699	-	1.094	actin	Cytosqueleton	6
AAEL009808-RA	0.172598	-	1.094	ATP synthase subunit d	Other enzymes	5
AAEL003986-RE	0.164986	-	1.094	conserved hypothetical protein	Unknown	5
AAEL006256-RA	0.373692	-	1.094	ATPase subunit, putative	Other enzymes	6
AAEL011063-RA	0.0552261	-	1.093	tumor endothelial marker 7 precursor	Other functions	6
AAEL010558-RA	0.320698	-	1.093	conserved hypothetical protein	Unknown	6
AAEL007019-RA	0.0855376	-	1.093	phosphate transporter	Transport	6
AAEL012175-RA	0.264842	-	1.093	ATP synthase alpha subunit mitochondrial	Other enzymes	6
AAEL004846-RA	0.786359	-	1.092	conserved hypothetical protein	Unknown	5
AAEL003986-RB	0.0860916	-	1.092	conserved hypothetical protein	Unknown	6
AAEL007288-RB	0.102955	-	1.092	dynamin	Other functions	6
AAEL008173-RA	0.803163	-	1.092	conserved hypothetical protein	Unknown	6
AAEL013377-RA	0.317204	-	1.092	conserved hypothetical protein	Unknown	5
AAEL007944-RA	0.151917	-	1.091	conserved hypothetical protein	Unknown	6
AAEL011036-RA	0.282668	-	1.09	conserved hypothetical protein	Unknown	6
AAEL001718-RA	0.149329	-	1.09	conserved hypothetical protein	Unknown	6
AAEL005129-RA	0.083634	-	1.09	40S ribosomal protein S30	Ribosomal	6
AAEL006956-RA	0.427382	-	1.09	suppressor of ty	Other functions	5
AAEL005359-RA	0.182559	-	1.089	inhibitor of kappab kinase epsilon	Kinases-Phosphatases	6
AAEL014722-RA	0.6032	-	1.089	coilin-interacting nulcear ATPase protein, putative	Other functions	6
AAEL006172-RA	0.70992	-	1.088	conserved hypothetical protein	Unknown	6
AAEL003290-RA	0.294779	-	1.088	cell wall protein DAN4 precursor, putative	Other functions	6
AAEL008706-RA	0.382268	-	1.088	smooth muscle caldesmon, putative	Other functions	5
AAEL009260-RA	0.877974	-	1.088	conserved hypothetical protein	Unknown	6
AAEL009468-RA	0.914634	-	1.087	hypothetical protein	Unknown	6
AAEL003492-RA	0.243768	-	1.087	ribonuclease, putative	Other enzymes	6
AAEL011017-RA	0.490081	-	1.087	conserved hypothetical protein	Unknown	6
AAEL010004-RB	0.33108	-	1.087	conserved hypothetical protein	Unknown	6
AAEL012146-RA	0.242482	-	1.087	ubiquitin specific protease	Proteases	5
AAEL008928-RB	0.471344	-	1.086	inwardly rectifying k+ channel,	Transport	5
AAEL007886-RA	0.0575968	-	1.086	hypothetical protein	Unknown	6
AAEL006467-RA	0.363513	-	1.086	alcohol dehydrogenase	Dehydrogenases	6
AAEL003071-RA	0.606443	-	1.085	tRNA pseudouridine synthase D	DNA interaction	5
AAEL012198-RA	0.103195	-	1.085	ADP,ATP carrier protein	Transport	6
AAEL012964-RA	0.161109	-	1.085	conserved hypothetical protein	Unknown	6
AAEL012062-RC	0.389443	-	1.085	Na+/K+ ATPase alpha subunit	Other enzymes	6
AAEL000850-RA	0.909676	-	1.085	tyrosine kinase receptor	Receptors	6
AAEL014896-RA	0.246255	-	1.084	conserved hypothetical protein	Unknown	6
AAEL014171-RA	0.146048	-	1.084	conserved hypothetical protein	Unknown	5
AAEL002958-RB	0.488505	-	1.084	conserved hypothetical protein	Unknown	6
AAEL002296-RA	0.181636	-	1.084	trifunctional enzyme beta subunit (tp-beta)	Other enzymes	6
AAEL010326-RA	0.67017	-	1.084	Phosphotriesterase-related protein (EC 3.1.-.-)(Parathion hydrolase-related protein)	Unknown	6
AAEL005628-RB	0.699594	-	1.083	conserved hypothetical protein	Unknown	6
AAEL013620-RA	0.352208	-	1.083	ras-related protein Rab, putative	Other functions	6
AAEL006634-RA	0.0917675	-	1.083	acetyl-coa acetyltransferase, mitochondrial (acetoacetyl-coa thiolase)	Other enzymes	6
AAEL008624-RB	0.626093	-	1.083	ABC transporter	Transport	6
AAEL007325-RA	0.308591	-	1.083	Mob3B protein, putative	Other functions	6
AAEL005832-RA	0.611828	-	1.083	programmed cell death	Other functions	6
AAEL008250-RA	0.573225	-	1.083	conserved hypothetical protein	Unknown	5
AAEL003970-RA	0.112471	-	1.083	amino acid transporter	Transport	5
AAEL005552-RB	0.263753	-	1.083	succinyl-coa synthetase beta chain	Other enzymes	5
AAEL001547-RA	0.178815	-	1.082	hypothetical protein	Unknown	6
AAEL008632-RA	0.541852	-	1.082	ABC transporter	Transport	6
AAEL005863-RA	0.601957	-	1.082	conserved hypothetical protein	Unknown	5
AAEL003054-RA	0.448289	-	1.082	conserved hypothetical protein	Unknown	6
AAEL009733-RA	0.6158	-	1.082	hypothetical protein	Unknown	6
AAEL004649-RA	0.5599	-	1.082	hypothetical protein	Unknown	6
AAEL007718-RA	0.0308375	-	1.082	Eukaryotic translation initiation factor 3 subunit B (eIF3b)(Eukaryotic translation initiation factor 3 subunit 9)	DNA interaction	5
AAEL009186-RA	0.431045	-	1.081	hypothetical protein	Unknown	6
AAEL012917-RA	0.926391	-	1.081	conserved hypothetical protein	Unknown	6
AAEL010978-RA	0.549625	-	1.081	hypothetical protein	Unknown	6
AAEL000983-RA	0.368448	-	1.081	clathrin coat assembly protein ap19	Other functions	6
AAEL012234-RA	0.440931	-	1.081	cytoplasmic dynein intermediate chain, (dhic)	Other functions	6
AAEL006686-RA	0.574414	-	1.08	conserved hypothetical protein	Unknown	6
AAEL003991-RB	0.406628	-	1.079	alcohol dehydrogenase	Dehydrogenases	6
AAEL004423-RB	0.353285	-	1.079	mitochondrial F0 ATP synthase D chain, putative	Other enzymes	6
AAEL011412-RA	0.418725	-	1.079	conserved hypothetical protein	Unknown	5
AAEL011010-RA	0.197841	-	1.079	conserved hypothetical protein	Unknown	5
AAEL005667-RA	0.522168	-	1.079	LIM domain-binding protein, putative	Receptors	6
AAEL009607-RE	0.603641	-	1.078	Protein lingerer	Other functions	6
AAEL015036-RA	0.27338	-	1.078	protease S51 alpha-aspartyl dipeptidase	Proteases	6
AAEL003293-RA	0.406628	-	1.077	GTP-binding protein	Receptors	6
AAEL009341-RA	0.693253	-	1.077	ribosomal protein L34, putative	Ribosomal	6
AAEL015076-RA	0.566661	-	1.077	uncharacerized	Unknown	6
AAEL003875-RA	0.474745	-	1.077	transcription factor SP4, putative	DNA interaction	6
AAEL003986-RC	0.11675	-	1.077	conserved hypothetical protein	Unknown	6
AAEL004425-RA	0.395604	-	1.077	ctg4a	Other functions	6
AAEL008687-RA	0.48526	-	1.076	tar RNA binding protein (trbp)	Receptors	6
AAEL002861-RA	0.459388	-	1.076	conserved hypothetical protein	Unknown	6
AAEL014272-RA	0.152372	-	1.075	molybdopterin cofactor sulfurase (mosc)	Other enzymes	5
AAEL015036-RC	0.321549	-	1.075	protease S51 alpha-aspartyl dipeptidase	Proteases	6
AAEL010437-RA	0.235558	-	1.075	heparan n-sulfatase	Other enzymes	6
AAEL009377-RA	0.457575	-	1.075	rap1 and	Other functions	6
AAEL003743-RA	0.312328	-	1.074	vacuolar proton ATPases	Other enzymes	6
AAEL003986-RA	0.14669	-	1.074	conserved hypothetical protein	Unknown	6
AAEL004668-RA	0.566043	-	1.074	septin	Other functions	6
AAEL008928-RC	0.546284	-	1.074	inwardly rectifying k+ channel,	Transport	6
AAEL014658-RA	0.488072	-	1.074	caspase-1	Other enzymes	6
AAEL005097-RA	0.0188638	-	1.073	cold induced protein (BnC24A), putative	Other functions	5
AAEL008935-RA	0.736734	-	1.073	hypothetical protein	Unknown	6
AAEL003564-RA	0.47161	-	1.073	threonine dehydratase/deaminase	Other enzymes	5
AAEL009607-RC	0.618913	-	1.073	Protein lingerer	Other functions	5
AAEL009134-RA	0.0580069	-	1.073	aldo-keto reductase	Other enzymes	6
AAEL012480-RA	0.859295	-	1.072	sodium/calcium exchanger	Transport	5
AAEL010118-RA	0.771741	-	1.072	kelch repeat protein	Other functions	6
AAEL002956-RA	0.148388	-	1.071	Probable citrate synthase 1, mitochondrial Precursor (EC 2.3.3.1)	Other enzymes	6
AAEL001562-RA	0.535479	-	1.071	hypothetical protein	Unknown	6
AAEL005628-RA	0.761029	-	1.071	conserved hypothetical protein	Unknown	5
AAEL012509-RA	0.0447907	-	1.07		Unknown	6
AAEL009772-RA	0.0672839	-	1.07	conserved hypothetical protein	Unknown	6
AAEL011626-RA	0.777394	-	1.07	DNA cross-link repair protein pso2/snm1	DNA interaction	5
AAEL001453-RA	0.134542	-	1.07	conserved hypothetical protein	Unknown	6
AAEL013139-RI	0.11832	-	1.069	GTPase_rho	Other enzymes	6
AAEL005187-RA	0.6375	-	1.069	laminin gamma 1 chain	Other functions	6
AAEL000877-RA	0.239224	-	1.069	conserved hypothetical protein	Unknown	5
AAEL006538-RC	0.439562	-	1.069	peroxisomal membrane protein 2, pxmp2	Other functions	6
AAEL014952-RA	0.757422	-	1.069	conserved hypothetical protein	Unknown	6
AAEL009772-RC	0.309979	-	1.069	conserved hypothetical protein	Unknown	6
AAEL015138-RA	0.276122	-	1.068	Niemann-Pick Type C-2, putative	Other functions	6
AAEL008261-RA	0.769801	-	1.068	hypothetical protein	Unknown	5
AAEL011741-RA	0.559547	-	1.068	glutathionetransferase	Detoxication Enzymes	6
AAEL012930-RA	0.407866	-	1.068	conserved hypothetical protein	Unknown	5
AAEL008594-RA	0.285584	-	1.068	conserved hypothetical protein	Unknown	6
AAEL012093-RA	0.192458	-	1.067	leucine-rich transmembrane protein	Other functions	6
AAEL006833-RB	0.381232	-	1.067	succinyl-CoA synthetase small subunit, putative	Other enzymes	6
AAEL007865-RA	0.0622656	-	1.067	conserved hypothetical protein	Unknown	6
AAEL006538-RA	0.466192	-	1.067	peroxisomal membrane protein 2, pxmp2	Other functions	6
AAEL000445-RA	0.538357	-	1.067	conserved hypothetical protein	Unknown	6
AAEL009607-RD	0.620161	-	1.066	Protein lingerer	Other functions	5
AAEL000212-RA	0.57168	-	1.065	conserved hypothetical protein	Unknown	6
AAEL010608-RA	0.399942	-	1.065	succinate dehydrogenase	Dehydrogenases	6
AAEL013068-RA	0.258417	-	1.064	protein phsophatase-2a	Other enzymes	6
AAEL007131-RA	0.720232	-	1.064	sugar transporter	Transport	6
AAEL009953-RA	0.328935	-	1.064	Niemann-Pick Type C-2, putative	Other functions	6
AAEL006320-RA	0.552257	-	1.063	protein tyrosine phosphatase 69d, drome	Kinases-Phosphatases	6
AAEL009091-RA	0.782228	-	1.063	hypothetical protein	Unknown	6
AAEL009607-RA	0.544172	-	1.063	Protein lingerer	Other functions	5
AAEL004900-RA	0.602558	-	1.063	geranylgeranyl pyrophosphate synthase	Other enzymes	6
AAEL003122-RA	0.685596	-	1.063	conserved hypothetical protein	Unknown	6
AAEL011394-RA	0.107433	-	1.062	conserved hypothetical protein	Unknown	6
AAEL001104-RA	0.28538	-	1.062	conserved hypothetical protein	Unknown	6
AAEL014198-RA	0.634652	-	1.062	cdp-diacylglycerol--glycerol-3-phosphate 3-phosphatidyltransferase	Other enzymes	6
AAEL002978-RA	0.391938	-	1.062	leucyl aminopeptidase, putative	Proteases	6
AAEL004986-RA	0.68517	-	1.061	smg-7 (suppressor with morphological effect on genitalia protein 7)	Other functions	5
AAEL011995-RA	0.293796	-	1.061	conserved hypothetical protein	Unknown	6
AAEL014527-RA	0.675424	-	1.061	potassium-dependent sodium-calcium exchanger, putative	Transport	6
AAEL013421-RA	0.411719	-	1.061	alpha-amylase	Other enzymes	6
AAEL006538-RB	0.480796	-	1.061	peroxisomal membrane protein 2, pxmp2	Other functions	5
AAEL006184-RA	0.531558	-	1.06	hypothetical protein	Unknown	6
AAEL005075-RA	0.431045	-	1.059	ecsit (evolutionarily conserved signaling intermediate in toll pathways)	Other functions	6
AAEL008512-RA	0.221561	-	1.059	d-amino acid oxidase	Other enzymes	6
AAEL009076-RA	0.809494	-	1.059	NADH-ubiquinone oxidoreductase chain 4 (EC 1.6.5.3)(NADH dehydrogenase subunit 4)	Dehydrogenases	6
AAEL008962-RA	0.311252	-	1.059	conserved hypothetical protein	Unknown	6
AAEL013537-RB	0.544172	-	1.059	hypothetical protein	Unknown	6
AAEL013679-RA	0.756986	-	1.058	coilin-interacting nulcear ATPase protein, putative	Other functions	6
AAEL002292-RA	0.680165	-	1.058	glucose transport protein, putative	Transport	6
AAEL006095-RB	0.549442	-	1.058	Gelsolin precursor	Other functions	6
AAEL008006-RA	0.246806	-	1.057	3-hydroxyacyl-coa dehyrogenase	Other enzymes	6
AAEL011884-RA	0.799989	-	1.057	hypothetical protein	Unknown	6
AAEL004798-RA	0.906405	-	1.057	conserved hypothetical protein	Unknown	6
AAEL010594-RA	0.822595	-	1.056	conserved hypothetical protein	Unknown	5
AAEL006605-RA	0.685655	-	1.056	juvenile hormone-inducible protein, putative	Other functions	5
AAEL013176-RA	0.625082	-	1.056	conserved hypothetical protein	Unknown	6
AAEL003789-RA	0.50312	-	1.056	exportin, putative	Transport	5
AAEL014501-RA	0.606443	-	1.056	Mediator of RNA polymerase II transcription subunit 10 (Mediator complex subunit 10)	Other functions	5
AAEL012938-RA	0.890292	-	1.056	zinc finger protein	DNA interaction	5
AAEL010017-RA	0.442085	-	1.056	cytochrome B5 (cytb5)	Other functions	6
AAEL007733-RA	0.705159	-	1.056	conserved hypothetical protein	Unknown	6
AAEL001656-RA	0.691326	-	1.055	sodium-dependent phosphate transporter	Transport	6
AAEL010389-RA	0.641617	-	1.055		Unknown	5
AAEL002703-RB	0.414724	-	1.054	pyridoxamine 5'-phosphate oxidase	Other enzymes	6
AAEL015392-RA	0.61813	-	1.054	conserved hypothetical protein	Unknown	6
AAEL007687-RA	0.469069	-	1.054	transmembrane 9 superfamily protein member 4	Other functions	6
AAEL009699-RA	0.759062	-	1.053	hypothetical protein	Unknown	6
AAEL010538-RA	0.525269	-	1.053	conserved hypothetical protein	Unknown	6
AAEL011425-RA	0.411863	-	1.053	structure-specific recognition protein	Other functions	6
AAEL006833-RC	0.418296	-	1.052	succinyl-CoA synthetase small subunit, putative	Other enzymes	6
AAEL006908-RA	0.577354	-	1.052	conserved hypothetical protein	Unknown	6
AAEL011076-RA	0.589575	-	1.051	reticulocalbin	Other functions	6
AAEL002597-RA	0.521804	-	1.051	conserved hypothetical protein	Unknown	6
AAEL005849-RA	0.571246	-	1.051	synaptic vesicle protein	Transport	6
AAEL003202-RA	0.548877	-	1.051	cyclohex-1-ene-1-carboxyl-CoA hydratase, putative	Other enzymes	6
AAEL009341-RA	0.520288	-	1.05	ribosomal protein L34, putative	Ribosomal	6
AAEL005013-RA	0.433091	-	1.05	conserved hypothetical protein	Unknown	6
AAEL001588-RA	0.335714	-	1.05	glutamate carboxypeptidase	Proteases	6
AAEL012062-RB	0.655908	-	1.05	Na+/K+ ATPase alpha subunit	Other enzymes	6
AAEL011347-RA	0.205916	-	1.049	conserved hypothetical protein	Unknown	6
AAEL011752-RA	0.594912	-	1.049	glutathionetransferase	Detoxication Enzymes	6
AAEL008521-RA	0.777662	-	1.049	conserved hypothetical protein	Unknown	6
AAEL005069-RA	0.57168	-	1.049	ras-related protein Rab-1A, putative	Other functions	5
AAEL006789-RA	0.801068	-	1.049	tbp-associated factor	Other functions	6
AAEL010394-RA	0.687092	-	1.048	hypothetical protein	Unknown	6
AAEL007201-RA	0.648065	-	1.048	glutamyl aminopeptidase	Proteases	6
AAEL008928-RA	0.6217	-	1.048	inwardly rectifying k+ channel,	Transport	6
AAEL002703-RA	0.407688	-	1.047	pyridoxamine 5'-phosphate oxidase	Other enzymes	6
AAEL003284-RA	0.790958	-	1.047	conserved hypothetical protein	Unknown	5
AAEL009172-RA	0.308257	-	1.047	ubiquitin ligase E3 alpha	Other enzymes	6
AAEL013675-RA	0.461155	-	1.047	eukaryotic translation initiation factor	DNA interaction	6
AAEL001092-RA	0.508324	-	1.047	udp-glucose pyrophosphatase	Kinases-Phosphatases	6
AAEL009278-RA	0.553163	-	1.047	conserved hypothetical protein	Unknown	6
AAEL002958-RA	0.587275	-	1.046	conserved hypothetical protein	Unknown	6
AAEL013876-RA	0.516732	-	1.046	mitochondrial NADH:ubiquinone oxidoreductase B14.7 subunit, putative	Other enzymes	6
AAEL001800-RA	0.699594	-	1.046	hsp70 binding protein	Receptors	6
AAEL008197-RA	0.670125	-	1.046	serine collagenase 1 precursor, putative	Other enzymes	5
AAEL001885-RA	0.36686	-	1.045	conserved hypothetical protein	Unknown	6
AAEL005038-RA	0.646751	-	1.045	ubiquitin-conjugating enzyme E2	Other enzymes	6
AAEL005380-RA	0.860629	-	1.045	mixed-lineage leukemia protein, mll	Other functions	6
AAEL000245-RA	0.281103	-	1.045	conserved hypothetical protein	Unknown	6
AAEL001397-RA	0.381608	-	1.045	ribonuclease	Other enzymes	6
AAEL006833-RA	0.461239	-	1.044	succinyl-CoA synthetase small subunit, putative	Other enzymes	6
AAEL007194-RA	0.787485	-	1.044	pupal cuticle protein, putative	Other functions	6
AAEL014932-RA	0.0509939	-	1.044	transcription factor btf3	DNA interaction	6
AAEL002572-RA	0.804676	-	1.044	myosin regulatory light chain 2 (mlc-2)	Cytosqueleton	6
AAEL003675-RA	0.342891	-	1.044	ubiquinol-cytochrome c reductase iron-sulfur subunit	Other enzymes	6
AAEL011968-RA	0.722558	-	1.043	conserved hypothetical protein	Unknown	6
AAEL008503-RA	0.822595	-	1.043	hypothetical protein	Unknown	5
AAEL012006-RB	0.874035	-	1.042	conserved hypothetical protein	Unknown	6
AAEL009188-RA	0.64015	-	1.042	hypothetical protein	Unknown	5
AAEL006701-RA	0.237435	-	1.042	conserved hypothetical protein	Unknown	6
AAEL011871-RA	0.487175	-	1.042	cytochrome C1	Other functions	5
AAEL001800-RB	0.76979	-	1.042	hsp70 binding protein	Receptors	5
AAEL006936-RB	0.479366	-	1.042	conserved hypothetical protein	Unknown	6
AAEL004802-RB	0.732338	-	1.041	conserved hypothetical protein	Unknown	6
AAEL014352-RA	0.687264	-	1.041	conserved hypothetical protein	Unknown	6
AAEL014932-RB	0.137979	-	1.041	transcription factor btf3	DNA interaction	6
AAEL007868-RA	0.661598	-	1.04	ubiquinol-cytochrome c reductase complex 14 kd protein	Other enzymes	5
AAEL013995-RA	0.681969	-	1.039	autophagy-specific protein, putative	Other functions	5
AAEL003503-RA	0.183575	-	1.038	ras-related protein Rab-7	Other functions	6
AAEL009469-RA	0.820164	-	1.038	cell division control protein	Other functions	6
AAEL005722-RA	0.466778	-	1.038	60S ribosomal protein L7a	Ribosomal	6
AAEL008481-RA	0.37357	-	1.037	60S ribosomal protein L18	Ribosomal	6
AAEL010013-RA	0.780914	-	1.037	WD-repeat protein	Other functions	6
AAEL008408-RA	0.916643	-	1.036	conserved hypothetical protein	Unknown	5
AAEL012155-RA	0.331061	-	1.036	conserved hypothetical protein	Unknown	6
AAEL015264-RA	0.832872	-	1.036	alpha-esterase	Other enzymes	6
AAEL002897-RA	0.354136	-	1.036	conserved hypothetical protein	Unknown	6
AAEL003528-RA	0.735047	-	1.036	cdc73 domain protein	Other functions	6
AAEL010618-RA	0.369621	-	1.036	hypothetical protein	Unknown	5
AAEL002779-RA	0.568664	-	1.036	ribokinase	Kinases-Phosphatases	6
AAEL006628-RB	0.805	-	1.036	conserved hypothetical protein	Unknown	6
AAEL015110-RA	0.648545	-	1.036	dipeptidyl-peptidase	Proteases	6
AAEL012645-RA	0.686439	-	1.036	conserved hypothetical protein	Unknown	6
AAEL001506-RA	0.810726	-	1.036	U3 small nucleolar ribonucleoprotein protein mpp10	Other functions	6
AAEL006600-RB	0.692005	-	1.035	juvenile hormone-inducible protein, putative	Other functions	6
AAEL015036-RB	0.682219	-	1.035	protease S51 alpha-aspartyl dipeptidase	Proteases	6
AAEL011302-RA	0.607927	-	1.035	annexin	Other functions	5
AAEL001830-RA	0.587291	-	1.035	geranylgeranyl transferase type i beta subunit	Other enzymes	5
AAEL014703-RA	0.801672	-	1.035	hypothetical protein	Unknown	6
AAEL012778-RA	0.706092	-	1.035	protease m1 zinc metalloprotease	Proteases	6
AAEL009472-RA	0.464956	-	1.035	hypothetical protein	Unknown	6
AAEL008738-RA	0.457291	-	1.034	DEAD box ATP-dependent RNA helicase	DNA interaction	5
AAEL001940-RA	0.824975	-	1.034	phosphatidate cytidylyltransferase	Other enzymes	6
AAEL003903-RA	0.80711	-	1.034	acid phosphatase-1	Kinases-Phosphatases	6
AAEL012736-RB	0.472942	-	1.034	ribosomal protein L15	Ribosomal	6
AAEL012736-RD	0.278424	-	1.034	ribosomal protein L15	Ribosomal	5
AAEL001742-RA	0.641617	-	1.034	conserved hypothetical protein	Unknown	6
AAEL011553-RA	0.872718	-	1.033	trypsin	Proteases	5
AAEL011781-RA	0.533038	-	1.033	perixosomal biogenesis factor	Other functions	6
AAEL003986-RD	0.528839	-	1.032	conserved hypothetical protein	Unknown	6
AAEL001360-RA	0.832164	-	1.032	coronin	Other functions	6
AAEL007947-RA	0.553788	-	1.032	glutathionetransferase	Detoxication Enzymes	6
AAEL005472-RB	0.810726	-	1.031	calpain	Other functions	6
AAEL003721-RA	0.843589	-	1.031	heterogeneous nuclear ribonucleoprotein, putative	Other functions	6
AAEL003103-RA	0.67015	-	1.03	ubiquitin-conjugating enzyme E2	Other enzymes	5
AAEL010901-RA	0.654619	-	1.03	mannose binding lectin, putative	Receptors	6
AAEL015386-RA	0.632773	-	1.03	dipeptidyl-peptidase	Proteases	6
AAEL010975-RA	0.823384	-	1.03	paramyosin, long form	Cytosqueleton	5
AAEL010901-RB	0.74329	-	1.029	mannose binding lectin, putative	Receptors	6
AAEL002597-RB	0.725077	-	1.029	conserved hypothetical protein	Unknown	5
AAEL005269-RB	0.786359	-	1.029	ubiquinol-cytochrome c reductase complex core protein	Other enzymes	5
AAEL012736-RC	0.578618	-	1.029	ribosomal protein L15	Ribosomal	6
AAEL006095-RA	0.746824	-	1.028	Gelsolin precursor	Other functions	6
AAEL006977-RA	0.30259	-	1.028	serine/threonine protein phosphatase 2a regulatory subunit a	Kinases-Phosphatases	6
AAEL012736-RA	0.368448	-	1.028	ribosomal protein L15	Ribosomal	6
AAEL011025-RA	0.765163	-	1.028	vacuolar ATP synthase subunit ac39	Other enzymes	6
AAEL010009-RA	0.654619	-	1.027	conserved hypothetical protein	Unknown	6
AAEL006087-RA	0.771647	-	1.027	conserved hypothetical protein	Unknown	6
AAEL001423-RA	0.857825	-	1.027	acid phosphatase-1	Kinases-Phosphatases	6
AAEL009275-RA	0.646028	-	1.027	protein phosphatase-1	Kinases-Phosphatases	6
AAEL001421-RA	0.460255	-	1.027	high density lipoprotien binding protein / vigilin	Transport	6
AAEL002521-RA	0.915419	-	1.026	conserved hypothetical protein	Unknown	6
AAEL002170-RA	0.671666	-	1.026	phosphatidylinositol-phosphatidylcholine transfer protein, putative	Transport	6
AAEL003578-RA	0.927596	-	1.026	out at first protein	Other functions	6
AAEL007562-RA	0.978148	-	1.026	conserved hypothetical protein	Unknown	6
AAEL004229-RA	0.906405	-	1.026	glutathionetransferase	Detoxication Enzymes	5
AAEL012552-RA	0.439562	-	1.025	NADH-ubiquinone oxidoreductase	Other enzymes	6
AAEL008893-RA	0.778907	-	1.025	xaa-pro dipeptidase pepd/pepq(e.coli)	Proteases	6
AAEL002833-RA	0.783348	-	1.024	cathepsin l	Proteases	5
AAEL014159-RA	0.859295	-	1.024	PAF acetylhydrolase 45 kDa subunit, putative	Other enzymes	5
AAEL007375-RC	0.911559	-	1.023	pyruvate dehydrogenase	Dehydrogenases	6
AAEL010146-RB	0.811249	-	1.023	3-hydroxyacyl-coa dehyrogenase	Other enzymes	6
AAEL013074-RA	0.801068	-	1.023	adenylyl cyclase-associated protein	Other enzymes	5
AAEL003579-RA	0.669183	-	1.023	FAS-associated factor 1, putative	Other functions	6
AAEL006647-RA	0.863203	-	1.023	dynein light chain, putative	Other functions	6
AAEL000221-RA	0.925707	-	1.023	mediator complex, subunit, putative	Other functions	6
AAEL011873-RA	0.875498	-	1.023	ubiquitin-conjugating enzyme	Other enzymes	6
AAEL005092-RA	0.78545	-	1.023	n-myristoyl transferase	Other enzymes	6
AAEL014393-RA	0.598505	-	1.023	lactoylglutathione lyase	Other enzymes	6
AAEL013988-RA	0.628268	-	1.023	conserved hypothetical protein	Unknown	6
AAEL003957-RA	0.707655	-	1.022	conserved hypothetical protein	Unknown	6
AAEL009815-RA	0.83694	-	1.022	myotubularin	Other functions	6
AAEL013768-RA	0.816674	-	1.022	glial maturation factor	Other functions	6
AAEL010018-RA	0.916393	-	1.022	hypothetical protein	Unknown	5
AAEL015105-RA	0.79687	-	1.021	chymotrypsin, putative	Proteases	6
AAEL004048-RA	0.673388	-	1.021	UNC93A protein, putative	Other functions	6
AAEL014702-RA	0.766953	-	1.021	lysyl-tRNA synthetase	DNA interaction	6
AAEL013139-RH	0.486116	-	1.021	GTPase_rho	Other enzymes	6
AAEL012310-RA	0.673388	-	1.021	actin	Cytosqueleton	6
AAEL008920-RA	0.80711	-	1.02	ubiquitin, putative	Transport	6
AAEL004514-RA	0.879113	-	1.02	conserved hypothetical protein	Unknown	6
AAEL008857-RA	0.580899	-	1.02	deoxyribonuclease I, putative	Other enzymes	6
AAEL004567-RA	0.762248	-	1.02	fermitin, putative	Other functions	6
AAEL011230-RA	0.959465	-	1.02	chymotrypsin, putative	Proteases	6
AAEL004127-RA	0.906405	-	1.019	acyl-coa dehydrogenase	Dehydrogenases	6
AAEL001586-RB	0.811607	-	1.019	glucosyl/glucuronosyl transferases	Detoxication Enzymes	6
AAEL015304-RA	0.756986	-	1.019	conserved hypothetical protein	Unknown	6
AAEL001586-RA	0.750949	-	1.018	glucosyl/glucuronosyl transferases	Detoxication Enzymes	6
AAEL002166-RA	0.808915	-	1.018	leucine rich repeat (in flii) interacting protein	Other functions	6
AAEL001593-RB	0.872216	-	1.018	glycerol-3-phosphate dehydrogenase	Dehydrogenases	6
AAEL013139-RA	0.635372	-	1.018	GTPase_rho	Other enzymes	5
AAEL000744-RA	0.873246	-	1.017	troponin C	Cytosqueleton	6
AAEL000264-RA	0.796761	-	1.017	phopholipase d	Other enzymes	5
AAEL005536-RA	0.650125	-	1.017	tetraspanin 29fb	Other functions	6
AAEL009041-RA	0.735047	-	1.017	arp2/3 complex 20 kd subunit	Other functions	6
AAEL012532-RC	0.610636	-	1.017	tetraspanin 29fb	Other functions	6
AAEL004307-RA	0.921101	-	1.016	n-myc downstream regulated	Other functions	6
AAEL012532-RA	0.851051	-	1.016	tetraspanin 29fb	Other functions	6
AAEL011180-RA	0.839796	-	1.016	conserved hypothetical protein	Unknown	6
AAEL013226-RA	0.740003	-	1.015	conserved hypothetical protein	Unknown	6
AAEL000459-RA	0.810726	-	1.015	conserved hypothetical protein	Unknown	6
AAEL002504-RA	0.787155	-	1.015	ATP synthase delta chain, mitochondrial	Other enzymes	6
AAEL004846-RB	0.970529	-	1.015	conserved hypothetical protein	Unknown	6
AAEL004040-RA	0.804137	-	1.015	protein phsophatase-2a	Other enzymes	6
AAEL012528-RA	0.823385	-	1.014	tetraspanin, putative	Other functions	6
AAEL012455-RA	0.906405	-	1.014	alcohol dehydrogenase	Dehydrogenases	5
AAEL001350-RA	0.986238	-	1.014	hypothetical protein	Unknown	6
AAEL005555-RA	0.931499	-	1.014	hypothetical protein	Unknown	5
AAEL008206-RA	0.898179	-	1.013	serine-type enodpeptidase,	Proteases	6
AAEL001218-RA	0.832872	-	1.013	alanyl-tRNA synthetase	DNA interaction	6
AAEL008897-RA	0.85544	-	1.013	conserved hypothetical protein	Unknown	6
AAEL004132-RD	0.838593	-	1.013	Mediator of RNA polymerase II transcription subunit 31 (Mediator complex subunit 31)	Other functions	6
AAEL003845-RA	0.686439	-	1.013	Ets domain-containing protein	Other functions	6
AAEL009041-RC	0.870015	-	1.013	arp2/3 complex 20 kd subunit	Other functions	6
AAEL012746-RA	0.754914	-	1.013	chaperonin	Transport	6
AAEL002086-RA	0.783325	-	1.012	ER lumen protein retaining receptor	Other functions	6
AAEL013531-RA	0.976955	-	1.012	cyclin k	Other functions	6
AAEL000046-RA	0.95213	-	1.012	conserved hypothetical protein	Unknown	6
AAEL014529-RA	0.580542	-	1.012	conserved hypothetical protein	Unknown	6
AAEL007650-RA	0.819255	-	1.012	chaperonin	Transport	6
AAEL008203-RA	0.877974	-	1.012	serine collagenase 1 precursor, putative	Other enzymes	6
AAEL000143-RA	0.927596	-	1.012	conserved hypothetical protein	Unknown	6
AAEL008750-RA	0.89835	-	1.011	conserved hypothetical protein	Unknown	6
AAEL013520-RA	0.921101	-	1.011	pupal cuticle protein, putative	Other functions	6
AAEL000955-RA	0.785892	-	1.011	conserved hypothetical protein	Unknown	6
AAEL002464-RA	0.838593	-	1.011	vacuolar ATP synthase subunit f	Other enzymes	6
AAEL006141-RA	0.825591	-	1.011	conserved hypothetical protein	Unknown	6
AAEL011529-RA	0.796784	-	1.01	late endosomal/lysosomal MP1 interacting protein, putative	Other functions	6
AAEL008041-RA	0.95213	-	1.01	bleomycin hydrolase	Other enzymes	6
AAEL008249-RD	0.930642	-	1.01	conserved hypothetical protein	Unknown	6
AAEL012114-RA	0.921866	-	1.01	troponin C	Cytosqueleton	5
AAEL003821-RA	0.956315	-	1.009	hypothetical protein	Unknown	5
AAEL011756-RA	0.921101	-	1.009	aldehyde dehydrogenase	Dehydrogenases	6
AAEL002020-RA	0.896393	-	1.008	hypothetical protein	Unknown	6
AAEL010146-RA	0.875256	-	1.008	3-hydroxyacyl-coa dehyrogenase	Other enzymes	6
AAEL007065-RA	0.927596	-	1.008	ADP-ribosylation factor, arf	Other functions	6
AAEL000200-RA	0.961092	-	1.008	conserved hypothetical protein	Unknown	6
AAEL008481-RB	0.894456	-	1.008	60S ribosomal protein L18	Ribosomal	6
AAEL002160-RA	0.903577	-	1.007	GTP-binding protein	Receptors	6
AAEL004455-RA	0.974268	-	1.007	conserved hypothetical protein	Unknown	5
AAEL004297-RA	0.934777	-	1.007	ATP-citrate synthase	Other enzymes	6
AAEL002415-RB	0.940051	-	1.007	pinch	Other functions	6
AAEL013853-RA	0.990452	-	1.005	C-Type lectin (CTL) - galactose binding.	Other functions	6
AAEL013083-RA	0.962471	-	1.005	conserved hypothetical protein	Unknown	6
AAEL003835-RA	0.95213	-	1.005	initiation factor 5a	Other functions	6
AAEL004902-RA	0.915512	-	1.005	ras-related protein Rab-2A, putative	Other functions	6
AAEL013139-RC	0.849093	-	1.005	GTPase_rho	Other enzymes	6
AAEL011920-RA	0.913493	-	1.005	serine-type enodpeptidase,	Proteases	6
AAEL014729-RA	0.992	-	1.005	protein serine/threonine kinase, putative	Kinases-Phosphatases	6
AAEL015575-RA	0.940051	-	1.005	mitochondrial import inner membrane translocase subunit tim17	Other enzymes	6
AAEL001939-RA	0.99112	-	1.004	hypothetical protein	Unknown	6
AAEL001845-RA	0.950192	-	1.004	short-chain dehydrogenase	Dehydrogenases	5
AAEL012476-RA	0.976317	-	1.004	conserved hypothetical protein	Unknown	6
AAEL012874-RA	0.995365	-	1.004	rrp4	Other functions	6
AAEL009041-RD	0.940051	-	1.003	arp2/3 complex 20 kd subunit	Other functions	6
AAEL011901-RA	0.980972	-	1.003	1-acyl-sn-glycerol-3-phosphate acyltransferase	Other enzymes	6
AAEL013680-RA	0.913192	-	1.003	conserved hypothetical protein	Unknown	5
AAEL012017-RA	0.980972	-	1.003	hypothetical protein	Unknown	6
AAEL002593-RA	0.977811	-	1.002	serine protease	Proteases	6
AAEL011683-RB	0.956315	-	1.002	hypothetical protein	Unknown	6
AAEL008188-RA	0.767246	-	1.002	60S ribosomal protein L6	Ribosomal	6
AAEL002841-RA	0.973944	-	1.002	3-hydroxyacyl-coa dehyrogenase	Other enzymes	6
AAEL015139-RA	0.972303	-	1.002	Niemann-Pick Type C-2, putative	Other functions	6
AAEL010063-RA	0.924311	-	1.001	chaperonin	Transport	6
AAEL005435-RB	0.963876	-	1.001	mitochondrial processing peptidase beta subunit	Proteases	6
AAEL012271-RA	0.978694	-	1.001	transcription factor btf3	DNA interaction	6
AAEL007910-RA	0.992	-	1.001	conserved hypothetical protein	Unknown	6
AAEL004963-RA	0.980972	-	1.001	conserved hypothetical protein	Unknown	6
AAEL013863-RA	0.991561	-	1.001	phosphatidylinositol-binding clathrin assembly protein	Receptors	6
AAEL014727-RA	0.999114	-	1	conserved hypothetical protein	Unknown	6
AAEL005500-RA	0.999599	-	1	conserved hypothetical protein	Unknown	6
AAEL002504-RB	0.999825	+	1	ATP synthase delta chain, mitochondrial	Other enzymes	6
AAEL013139-RE	0.999599	+	1	GTPase_rho	Other enzymes	6
AAEL010590-RA	0.999599	+	1	aldose-1-epimerase	Other enzymes	6
AAEL012707-RA	0.999852	+	1	conserved hypothetical protein	Unknown	6
AAEL003675-RB	0.995365	+	1	ubiquinol-cytochrome c reductase iron-sulfur subunit	Other enzymes	6
AAEL006698-RA	0.991561	+	1	60S ribosomal protein L31	Ribosomal	6
AAEL009633-RA	0.998737	+	1	conserved hypothetical protein	Unknown	6
AAEL001946-RA	0.987269	+	1.001	four and a half lim domains	Other functions	6
AAEL013655-RA	0.966801	+	1.001	conserved hypothetical protein	Unknown	6
AAEL012173-RA	0.991537	+	1.001	hypothetical protein	Unknown	6
AAEL007713-RA	0.988083	+	1.002	viral IAP-associated factor, putative	Other functions	6
AAEL004822-RA	0.976317	+	1.002	conserved hypothetical protein	Unknown	6
AAEL010349-RA	0.992	+	1.002	tRNA (guanine-N2-)-methyltransferase, putative	DNA interaction	5
AAEL005946-RA	0.980972	+	1.002	NADH-ubiquinone oxidoreductase subunit B14.5b	Other enzymes	6
AAEL002615-RA	0.965373	+	1.002	leucine-rich transmembrane protein	Other functions	6
AAEL010059-RA	0.964049	+	1.002	bacterial-type ABC transport ATP-binding subunit? or RNAse l inhibitor	Receptors	6
AAEL012532-RB	0.969608	+	1.002	tetraspanin 29fb	Other functions	6
AAEL001103-RA	0.955564	+	1.002	prefoldin, subunit, putative	Transport	6
AAEL013139-RD	0.910833	+	1.002	GTPase_rho	Other enzymes	6
AAEL010576-RI	0.991692	+	1.002	modifier of mdg4	Other functions	6
AAEL008192-RB	0.894578	+	1.003	40S ribosomal protein S3	Ribosomal	6
AAEL002630-RA	0.99304	+	1.003	conserved hypothetical protein	Unknown	6
AAEL008951-RA	0.970529	+	1.003	hypothetical protein	Unknown	6
AAEL002465-RA	0.988083	+	1.003	conserved hypothetical protein	Unknown	6
AAEL009185-RA	0.943705	+	1.003	arginine or creatine kinase	Kinases-Phosphatases	6
AAEL006976-RA	0.978148	+	1.004	conserved hypothetical protein	Unknown	6
AAEL004408-RA	0.990452	+	1.004	hypothetical protein	Unknown	6
AAEL012100-RA	0.988644	+	1.004	conserved hypothetical protein	Unknown	5
AAEL009956-RA	0.928095	+	1.004	conserved hypothetical protein	Unknown	5
AAEL008698-RA	0.970529	+	1.004	prolylcarboxypeptidase, putative	Proteases	6
AAEL005742-RA	0.922368	+	1.005	transcription initiation factor TFIID subunit 10, putative	DNA interaction	6
AAEL007164-RA	0.995574	+	1.005	conserved hypothetical protein	Unknown	6
AAEL013407-RB	0.95213	+	1.005	Catalase.	Other enzymes	6
AAEL009767-RA	0.919833	+	1.005	conserved hypothetical protein	Unknown	6
AAEL013139-RF	0.900192	+	1.006	GTPase_rho	Other enzymes	6
AAEL009414-RA	0.710775	+	1.006	NADH-ubiquinone oxidoreductase 39 kda subunit	Other enzymes	6
AAEL001692-RA	0.972303	+	1.006	conserved hypothetical protein	Unknown	6
AAEL002407-RB	0.873246	+	1.006	DNA repair protein xp-e	DNA interaction	6
AAEL000448-RB	0.956592	+	1.006	conserved hypothetical protein	Unknown	6
AAEL009781-RA	0.874035	+	1.006	hypothetical protein	Unknown	5
AAEL000417-RA	0.905997	+	1.006	monocarboxylate transporter	Transport	6
AAEL002593-RB	0.950227	+	1.007	serine protease	Proteases	6
AAEL012740-RA	0.946897	+	1.007	ATPase subunit, putative	Other enzymes	6
AAEL001488-RA	0.894456	+	1.008	ribosomal protein L15	Ribosomal	5
AAEL001752-RB	0.88839	+	1.008	chloride channel protein 3	Transport	6
AAEL015336-RA	0.95677	+	1.008	conserved hypothetical protein	Unknown	6
AAEL006382-RA	0.981707	+	1.008	trypsin-eta, putative	Proteases	6
AAEL000064-RA	0.938866	+	1.008	dopachrome-conversion enzyme (DCE) isoenzyme, putative	Other enzymes	6
AAEL001356-RA	0.903577	+	1.008	RNA-binding protein	Receptors	6
AAEL012161-RA	0.905376	+	1.009	hypothetical protein	Unknown	6
AAEL007293-RA	0.903577	+	1.009	cAMP-dependent protein kinase catalytic subunit	Kinases-Phosphatases	6
AAEL012479-RA	0.896393	+	1.009	mannosyl-oligosaccharide glucosidase	Other enzymes	6
AAEL008427-RA	0.875504	+	1.009	smad nuclear interacting protein	Other functions	6
AAEL010977-RA	0.894578	+	1.009	ATP-dependent transporter	Transport	6
AAEL001622-RA	0.946458	+	1.01	dual specificity mitogen-activated protein kinase kinase MAPKK	Kinases-Phosphatases	5
AAEL006600-RA	0.890292	+	1.011	juvenile hormone-inducible protein, putative	Other functions	6
AAEL011750-RA	0.867282	+	1.011	actin	Cytosqueleton	6
AAEL007078-RA	0.817432	+	1.011	Eukaryotic translation initiation factor 3 subunit A (eIF3a)(Eukaryotic translation initiation factor 3 subunit 10)	DNA interaction	5
AAEL007546-RA	0.838593	+	1.011	actin-related protein 2/3 complex subunit 1A	Other functions	6
AAEL000231-RA	0.842355	+	1.012	oligopeptidase	Proteases	6
AAEL006181-RA	0.898938	+	1.012	amidase	Other enzymes	6
AAEL014236-RA	0.923253	+	1.012	conserved hypothetical protein	Unknown	6
AAEL012981-RA	0.709112	+	1.013	sugar transporter	Transport	6
AAEL008751-RA	0.684331	+	1.013	glucosyl/glucuronosyl transferases	Detoxication Enzymes	6
AAEL008852-RA	0.662214	+	1.013	conserved hypothetical protein	Unknown	5
AAEL015061-RA	0.779449	+	1.013	chaperone binding protein	Receptors	6
AAEL002023-RA	0.872216	+	1.013	imaginal disc growth factor	Other functions	6
AAEL006554-RA	0.933629	+	1.014	conserved hypothetical protein	Unknown	6
AAEL001235-RA	0.944794	+	1.014	palmitoyl-protein thioesterase	Other enzymes	6
AAEL002372-RC	0.822595	+	1.015	40S ribosomal protein S11	Ribosomal	6
AAEL003957-RB	0.839796	+	1.015	conserved hypothetical protein	Unknown	6
AAEL005545-RA	0.802447	+	1.015	tetraspanin, putative	Other functions	6
AAEL005528-RA	0.81244	+	1.015	conserved hypothetical protein	Unknown	5
AAEL006829-RA	0.440952	+	1.015	microsomal glutathione s-transferase	Detoxication Enzymes	6
AAEL006207-RA	0.843589	+	1.015	conserved hypothetical protein	Unknown	6
AAEL002886-RA	0.742337	+	1.016	thioredoxin reductase	Other enzymes	6
AAEL001708-RA	0.946458	+	1.016	hypothetical protein	Unknown	6
AAEL015135-RA	0.779783	+	1.016	conserved hypothetical protein	Unknown	6
AAEL008478-RA	0.907069	+	1.016	conserved hypothetical protein	Unknown	6
AAEL006511-RA	0.488072	+	1.016	ubiquitin	Transport	6
AAEL011153-RA	0.816921	+	1.018	hypothetical protein	Unknown	6
AAEL015052-RA	0.632594	+	1.018	conserved hypothetical protein	Unknown	6
AAEL007824-RA	0.69968	+	1.018	ribosomal protein S29, putative	Ribosomal	6
AAEL004347-RA	0.8517	+	1.019	Eukaryotic translation initiation factor 3 subunit M (eIF3m)	DNA interaction	6
AAEL011288-RA	0.531445	+	1.019	elongation factor 1 gamma	DNA interaction	6
AAEL006097-RA	0.874035	+	1.019		Unknown	6
AAEL014383-RA	0.923253	+	1.02	conserved hypothetical protein	Unknown	6
AAEL002155-RA	0.710848	+	1.02	ras-related protein Rab-10, putative	Other functions	6
AAEL003426-RA	0.829145	+	1.02	sodium-dependent phosphate transporter	Transport	6
AAEL013191-RA	0.867898	+	1.02	conserved hypothetical protein	Unknown	6
AAEL004830-RA	0.72155	+	1.02	conserved hypothetical protein	Unknown	6
AAEL003926-RA	0.966494	+	1.02	GTP-binding protein lepa	Receptors	6
AAEL005544-RA	0.829145	+	1.021	YTH domain protein	Other functions	6
AAEL014746-RA	0.657799	+	1.021	o-linked n-acetylglucosamine transferase, ogt	Other enzymes	6
AAEL011355-RA	0.706203	+	1.021	carnitine o-acetyltransferase	Other enzymes	6
AAEL013710-RA	0.875504	+	1.021	hypothetical protein	Unknown	6
AAEL000740-RA	0.493609	+	1.021	conserved hypothetical protein	Unknown	5
AAEL001432-RA	0.791595	+	1.021	protein disulfide isomerase	Other enzymes	6
AAEL013392-RA	0.874035	+	1.021	conserved hypothetical protein	Unknown	6
AAEL004102-RA	0.763548	+	1.021	aldo-keto reductase	Other enzymes	5
AAEL014614-RA	0.764055	+	1.021	cytochrome P450	Detoxication Enzymes	6
AAEL009902-RA	0.737118	+	1.021	Eukaryotic translation initiation factor 3 subunit D (eIF3d)(Eukaryotic translation initiation factor 3 subunit 7)	DNA interaction	6
AAEL002350-RA	0.631259	+	1.022	conserved hypothetical protein	Unknown	5
AAEL009492-RA	0.573287	+	1.022	conserved hypothetical protein	Unknown	6
AAEL001102-RA	0.825088	+	1.022	adenosine kinase	Kinases-Phosphatases	6
AAEL012515-RA	0.657143	+	1.022	tumor suppressor protein, putative	Other functions	5
AAEL003548-RA	0.931903	+	1.022	sulphate transporter	Transport	6
AAEL013495-RA	0.903577	+	1.022	conserved hypothetical protein	Unknown	6
AAEL007010-RA	0.812864	+	1.022	cytochrome P450	Detoxication Enzymes	6
AAEL001479-RA	0.581615	+	1.022	protoheme ix farnesyltransferase	Other enzymes	5
AAEL005616-RA	0.652937	+	1.023	trypsin	Proteases	5
AAEL015524-RA	0.773674	+	1.023	3-hydroxyacyl-coa dehyrogenase	Other enzymes	6
AAEL011762-RA	0.919833	+	1.023	conserved hypothetical protein	Unknown	6
AAEL002328-RA	0.156542	+	1.023	conserved hypothetical protein	Unknown	6
AAEL007653-RA	0.754914	+	1.023	allantoinase	Other enzymes	6
AAEL007293-RB	0.744942	+	1.023	cAMP-dependent protein kinase catalytic subunit	Kinases-Phosphatases	6
AAEL002368-RA	0.390434	+	1.023	conserved hypothetical protein	Unknown	6
AAEL005269-RC	0.808915	+	1.023	ubiquinol-cytochrome c reductase complex core protein	Other enzymes	6
AAEL001144-RA	0.588856	+	1.024	conserved hypothetical protein	Unknown	6
AAEL007715-RB	0.653604	+	1.024	60S ribosomal protein L21	Ribosomal	6
AAEL001134-RA	0.70583	+	1.024	Probable methylmalonate-semialdehyde dehydrogenase	Dehydrogenases	6
AAEL002992-RA	0.703146	+	1.024	sphingolipid delta 4 desaturase/c-4 hydroxylase protein des2	Other enzymes	6
AAEL003952-RA	0.812864	+	1.024	calpain 4, 6, 7, invertebrate	Other functions	6
AAEL013139-RB	0.587275	+	1.025	GTPase_rho	Other enzymes	6
AAEL011195-RA	0.592482	+	1.025	mitochondrial phosphate carrier protein	Transport	6
AAEL000654-RA	0.877974	+	1.025	n-acetylgalactosaminyltransferase	Other enzymes	6
AAEL003184-RB	0.828489	+	1.026	mfs transporter	Transport	6
AAEL010335-RA	0.717107	+	1.026	conserved hypothetical protein	Unknown	5
AAEL010014-RA	0.653477	+	1.026	hypothetical protein	Unknown	5
AAEL000328-RA	0.92852	+	1.026	conserved hypothetical protein	Unknown	6
AAEL004182-RA	0.827383	+	1.027	conserved hypothetical protein	Unknown	6
AAEL013007-RA	0.437379	+	1.028	cytochrome c oxidase, subunit VB, putative	Other enzymes	6
AAEL009386-RA	0.891019	+	1.028	hypothetical protein	Unknown	6
AAEL004065-RA	0.71322	+	1.028	conserved hypothetical protein	Unknown	6
AAEL000081-RA	0.770698	+	1.028	peroxisome assembly factor-2 (peroxisomal-type ATPase 1)	Other enzymes	6
AAEL002565-RA	0.839255	+	1.028	titin	Cytosqueleton	5
AAEL004546-RA	0.766402	+	1.028	coatomer beta subunit	Other functions	5
AAEL008380-RA	0.815601	+	1.028	hypothetical protein	Unknown	6
AAEL000987-RA	0.628187	+	1.029	60S ribosomal protein L8	Ribosomal	6
AAEL006514-RA	0.876544	+	1.029	sodium-dependent phosphate transporter	Transport	6
AAEL005354-RA	0.692145	+	1.029	dynein light chain, putative	Other functions	6
AAEL002211	0.927596	+	1.029	cuticle protein, putative	Other functions	6
AAEL005536-RB	0.754352	+	1.029	tetraspanin 29fb	Other functions	6
AAEL012069-RB	0.457291	+	1.029	glutathione peroxidase	Detoxication Enzymes	6
AAEL003424-RA	0.810726	+	1.029	zinc carboxypeptidase	Proteases	6
AAEL002280-RA	0.900316	+	1.03	ctl2	Transport	6
AAEL006187-RA	0.75995	+	1.03	translational activator gcn1	DNA interaction	6
AAEL009306-RA	0.734917	+	1.03	conserved hypothetical protein	Unknown	6
AAEL010938-RA	0.874035	+	1.03	l-asparaginase	Other enzymes	6
AAEL005435-RA	0.395517	+	1.031	mitochondrial processing peptidase beta subunit	Proteases	6
AAEL006785-RB	0.253182	+	1.031	60S ribosomal protein L18a	Ribosomal	5
AAEL007615-RA	0.553965	+	1.031	hypothetical protein	Unknown	6
AAEL004498-RA	0.632773	+	1.031	hypothetical protein	Unknown	6
AAEL013139-RG	0.591039	+	1.031	GTPase_rho	Other enzymes	6
AAEL013812-RA	0.820284	+	1.031	hypothetical protein	Unknown	6
AAEL012664-RA	0.936428	+	1.032	prolylcarboxypeptidase, putative	Proteases	6
AAEL000436-RA	0.85544	+	1.032	conserved hypothetical protein	Unknown	6
AAEL000987-RA	0.62948	+	1.032	60S ribosomal protein L8	Ribosomal	6
AAEL000551-RA	0.874035	+	1.032	hypothetical protein	Unknown	6
AAEL009302-RA	0.780454	+	1.032	Protein CLP1 homolog	Other functions	6
AAEL009125-RA	0.778907	+	1.033	cytochrome P450	Detoxication Enzymes	6
AAEL007254-RA	0.906405	+	1.033	metalloprotease	Proteases	6
AAEL005303-RA	0.810726	+	1.033	beta-tubulin cofactor d	Other functions	6
AAEL009151-RB	0.639041	+	1.033	40S ribosomal protein S8	Ribosomal	5
AAEL011391-RB	0.846842	+	1.033	mitochondrial ribosomal protein, S9, putative	Ribosomal	6
AAEL013221-RA	0.608504	+	1.033	60S ribosomal protein L10a	Ribosomal	5
AAEL013783-RA	0.152002	+	1.033	protein farnesyltransferase alpha subunit	Other enzymes	6
AAEL007962-RA	0.486643	+	1.034	glutathionetransferase	Detoxication Enzymes	6
AAEL007017-RA	0.732249	+	1.035	conserved hypothetical protein	Unknown	6
AAEL014189-RA	0.691404	+	1.035	conserved hypothetical protein	Unknown	6
AAEL012994-RA	0.696019	+	1.036	glucose-6-phosphate isomerase	Other enzymes	6
AAEL009041-RB	0.514967	+	1.036	arp2/3 complex 20 kd subunit	Other functions	6
AAEL004707-RA	0.80711	+	1.036	conserved hypothetical protein	Unknown	6
AAEL000424-RA	0.185492	+	1.037	leucine aminopeptidase	Proteases	6
AAEL004288-RA	0.522664	+	1.037	protein phsophatase-2a	Other enzymes	5
AAEL003227-RA	0.809983	+	1.037	protease m1 zinc metalloprotease	Proteases	6
AAEL012585-RA	0.749685	+	1.037	60S ribosomal protein L7	Ribosomal	6
AAEL002155-RB	0.577354	+	1.037	ras-related protein Rab-10, putative	Other functions	6
AAEL006363-RA	0.667736	+	1.038	ribose-phosphate pyrophosphokinase 1,2	Kinases-Phosphatases	6
AAEL013978-RA	0.925766	+	1.038	step ii splicing factor slu7	Other functions	5
AAEL010611-RA	0.330236	+	1.038	conserved hypothetical protein	Unknown	6
AAEL012341-RA	0.823635	+	1.038	lysosomal acid lipase, putative	Other enzymes	6
AAEL003957-RC	0.526226	+	1.039	conserved hypothetical protein	Unknown	6
AAEL012817-RA	0.806863	+	1.039	transcription factor E2f, putative (dE2F)	DNA interaction	6
AAEL013783-RB	0.31931	+	1.039	protein farnesyltransferase alpha subunit	Other enzymes	5
AAEL000981-RA	0.552162	+	1.039	hypothetical protein	Unknown	6
AAEL002955-RA	0.926391	+	1.039	conserved hypothetical protein	Unknown	6
AAEL009201-RA	0.510279	+	1.039	conserved hypothetical protein	Unknown	6
AAEL006383-RA	0.378807	+	1.04	chymotrypsin, putative	Proteases	6
AAEL010470-RA	0.806233	+	1.04	calcineurin b subunit	Other functions	6
AAEL002431-RA	0.207354	+	1.04	conserved hypothetical protein	Unknown	6
AAEL011683-RA	0.73617	+	1.04	hypothetical protein	Unknown	6
AAEL011916-RA	0.639597	+	1.04	serine-type enodpeptidase,	Proteases	6
AAEL012455-RB	0.726442	+	1.04	alcohol dehydrogenase	Dehydrogenases	6
AAEL011665-RA	0.700961	+	1.04	hypothetical protein	Unknown	6
AAEL003909-RA	0.785892	+	1.041	conserved hypothetical protein	Unknown	6
AAEL008770-RA	0.528269	+	1.041	proteasome subunit beta type	Proteases	6
AAEL010755-RA	0.825088	+	1.041	hypothetical protein	Unknown	6
AAEL008785-RA	0.877498	+	1.041	hypothetical protein	Unknown	6
AAEL002701-RA	0.728255	+	1.042	mannosyltransferase	Other enzymes	6
AAEL009424-RA	0.765269	+	1.042	serine/threonine-protein kinase rio3 (rio kinase 3)	Kinases-Phosphatases	6
AAEL004471-RA	0.335047	+	1.042	conserved hypothetical protein	Unknown	6
AAEL007032-RA	0.565375	+	1.042	prolyl 4-hydroxylase alpha subunit 1,	Other enzymes	6
AAEL005645-RA	0.671666	+	1.042	hypothetical protein	Unknown	6
AAEL014847-RA	0.643227	+	1.042	innexin	Other functions	6
AAEL000951-RB	0.14868	+	1.043	elongation factor 1-beta2	DNA interaction	6
AAEL010678-RA	0.894578	+	1.043	conserved hypothetical protein	Unknown	5
AAEL010230-RA	0.359887	+	1.044	NADH:ubiquinone dehydrogenase, putative	Dehydrogenases	6
AAEL008600-RA	0.774164	+	1.044	zinc carboxypeptidase	Proteases	5
AAEL008059-RA	0.361136	+	1.044	conserved hypothetical protein	Unknown	6
AAEL002890-RA	0.785579	+	1.044	conserved hypothetical protein	Unknown	6
AAEL014396-RA	0.167141	+	1.044	protein farnesyltransferase alpha subunit	Other enzymes	6
AAEL008874-RA	0.757639	+	1.044	hypothetical protein	Unknown	5
AAEL012585-RB	0.671666	+	1.044	60S ribosomal protein L7	Ribosomal	6
AAEL000620-RA	0.444688	+	1.045	hypothetical protein	Unknown	6
AAEL007273-RA	0.531805	+	1.045	peptidyl-prolyl cis-trans isomerase e, ppie	Other enzymes	6
AAEL011315-RA	0.779783	+	1.046	conserved hypothetical protein	Unknown	5
AAEL011518-RA	0.522948	+	1.047	aspartyl-tRNA synthetase	DNA interaction	6
AAEL003592-RA	0.486643	+	1.047	neurobeachin	Other functions	6
AAEL005515-RC	0.189884	+	1.047	heterogeneous nuclear ribonucleoprotein	Other functions	6
AAEL000276-RA	0.20474	+	1.047	conserved hypothetical protein	Unknown	5
AAEL004110-RA	0.611828	+	1.047	cdk10/11	Kinases-Phosphatases	6
AAEL001329-RA	0.466192	+	1.048	mitochondrial carrier protein	Transport	6
AAEL004042-RC	0.541852	+	1.048	conserved hypothetical protein	Unknown	6
AAEL002759-RD	0.758375	+	1.048	tropomyosin invertebrate	Cytosqueleton	6
AAEL010994-RA	0.894578	+	1.048	hypothetical protein	Unknown	6
AAEL005515-RG	0.303329	+	1.049	heterogeneous nuclear ribonucleoprotein	Other functions	6
AAEL004802-RA	0.673458	+	1.049	conserved hypothetical protein	Unknown	6
AAEL011381-RA	0.0562863	+	1.05	NADH-ubiquinone oxidoreductase fe-s protein 2 (ndufs2)	Other enzymes	5
AAEL010299-RB	0.362566	+	1.05	40S ribosomal protein S12	Ribosomal	5
AAEL005825-RA	0.68517	+	1.05	translation initiation factor eif-2b beta subunit	DNA interaction	6
AAEL004505-RA	0.6332	+	1.05	serine collagenase 1 precursor, putative	Other enzymes	5
AAEL005615-RA	0.422824	+	1.05	conserved hypothetical protein	Unknown	6
AAEL013533-RA	0.512521	+	1.051	conserved hypothetical protein	Unknown	5
AAEL002372-RB	0.462332	+	1.051	40S ribosomal protein S11	Ribosomal	6
AAEL001646-RA	0.581683	+	1.051	inward rectifier potassium channel	Transport	5
AAEL005266-RB	0.0762212	+	1.051	40S ribosomal protein S14	Ribosomal	5
AAEL004566-RA	0.632043	+	1.052	myo inositol monophosphatase	Kinases-Phosphatases	6
AAEL013818-RA	0.900192	+	1.052	spliceosome associated protein	Other functions	6
AAEL014379-RA	0.398478	+	1.052	adrenodoxin	Other functions	6
AAEL004351-RB	0.430825	+	1.052	casein kinase	Kinases-Phosphatases	6
AAEL013800-RA	0.632333	+	1.052	conserved hypothetical protein	Unknown	6
AAEL001593-RC	0.351456	+	1.053	glycerol-3-phosphate dehydrogenase	Dehydrogenases	6
AAEL005900-RA	0.284679	+	1.053	UPF0443 protein AAEL005900	Unknown	6
AAEL000454-RB	0.24454	+	1.054	isocitrate dehydrogenase	Dehydrogenases	6
AAEL012687-RA	0.451354	+	1.054	juvenile hormone-inducible protein, putative	Other functions	6
AAEL005197-RA	0.661993	+	1.054	conserved hypothetical protein	Unknown	5
AAEL011597-RC	0.851051	+	1.054	conserved hypothetical protein	Unknown	5
AAEL004175-RA	0.137979	+	1.055	40S ribosomal protein S17	Ribosomal	6
AAEL012325-RA	0.66339	+	1.055	conserved hypothetical protein	Unknown	6
AAEL003752-RA	0.188646	+	1.055	conserved hypothetical protein	Unknown	6
AAEL012105-RA	0.743637	+	1.055	Zinc finger protein-like 1 homolog	Unknown	5
AAEL001354-RA	0.151917	+	1.055	conserved hypothetical protein	Unknown	6
AAEL005081-RA	0.556088	+	1.055	conserved hypothetical protein	Unknown	5
AAEL013069-RA	0.285785	+	1.056	receptor for activated protein kinase c (rack1)	Receptors	6
AAEL009154-RB	0.567655	+	1.056	glutathione synthetase	Other enzymes	6
AAEL002870-RA	0.318483	+	1.056	dipeptidyl peptidase iii	Proteases	6
AAEL012944-RB	0.341123	+	1.056	60S ribosomal protein L11	Ribosomal	6
AAEL005269-RA	0.322211	+	1.056	ubiquinol-cytochrome c reductase complex core protein	Other enzymes	6
AAEL007293-RC	0.485946	+	1.057	cAMP-dependent protein kinase catalytic subunit	Kinases-Phosphatases	5
AAEL013043-RA	0.192458	+	1.057	NADH dehydrogenase, putative	Dehydrogenases	6
AAEL007382-RB	0.699876	+	1.057	serine-threonine kinase receptor-associated protein (strap)	Receptors	5
AAEL002761-RB	0.526431	+	1.057	tropomyosin invertebrate	Cytosqueleton	6
AAEL010002-RB	0.596373	+	1.057	mitochondrial import inner membrane translocase subunit tim17	Other enzymes	6
AAEL004042-RA	0.473485	+	1.057	conserved hypothetical protein	Unknown	6
AAEL002612-RA	0.335714	+	1.057	hypothetical protein	Unknown	5
AAEL002530-RA	0.785892	+	1.057	hypothetical protein	Unknown	6
AAEL003031-RA	0.105278	+	1.057	conserved hypothetical protein	Unknown	6
AAEL004151-RA	0.274001	+	1.057	conserved hypothetical protein	Unknown	6
AAEL008221-RA	0.358894	+	1.058	serine protease	Proteases	6
AAEL008880-RA	0.272285	+	1.058	cytochrome c oxidase,-subunit VIb, putative	Other enzymes	6
AAEL007509-RA	0.653477	+	1.058	neuroendocrine differentiation factor	Other functions	6
AAEL008328-RA	0.319728	+	1.058	conserved hypothetical protein	Unknown	6
AAEL014039-RA	0.14395	+	1.058	conserved hypothetical protein	Unknown	6
AAEL005113-RA	0.223777	+	1.059		Unknown	6
AAEL002629-RA	0.705159	+	1.059	serine protease	Proteases	6
AAEL007375-RB	0.634064	+	1.059	pyruvate dehydrogenase	Dehydrogenases	6
[truncated: 1,514 more rows]
