# Supplementary material for: Larval midgut modifications associated with Bti resistance in the yellow fever mosquito using proteomic and transcriptomic approaches
Source: BMC Genomics. 2012 Jun 15;13:248. doi: 10.1186/1471-2164-13-248 (PMC3460780; doi:10.1186/1471-2164-13-248)
Supplement: Additional file 2 — 70 transcripts significantly (corrected P-val<0.01) more than 3-fold differentially transcribed in the LiTOX strain. Transcripts are classified according to their putative function using the 13 functional categories. For each transcript, accession number, corrected P-value, expression level changes, Vectorbase annotation and supercontig are indicated. For transcripts of ‘unknown functions’, their putative function with corresponding score, ID, accession number and species of the best hit found using BLASTP software are indicated. [file 1471-2164-13-248-S2.xls]

## Sheet: 5sur6 3528
	Transcript		Adjusted p-value	Fold change		Description	Supercontig	# hybridizations detected	BLASTP searches
									Description	Score	Identity	Accesion Number	Species
	Transport
		AAEL013111-RA	0.000385461	-	5.81741	glutamate transporter	supercont1.791	5
		AAEL004335-RA	0.00234959	-	5.64569	secreted ferritin G subunit precursor, putative	supercont1.115	5
		AAEL011519-RA	0.000569503	-	3.25763	sucrose transport protein	supercont1.586	6
		AAEL004076-RA	0.00292941	+	3.20676	Ubiquitin-like modifier-activating enzyme 5 (Ubiquitin-activating enzyme 5)	supercont1.106	5
	Cytoskeleton
		AAEL004646-RA	0.000220772	+	8.72795	actin	supercont1.125	5
	Ribosomal proteins
		AAEL009653-RA	0.000114309	-	5.83498	40S ribosomal protein S30	supercont1.415	6
		AAEL009653-RB	2.77158e-05	-	5.90686	40S ribosomal protein S30	supercont1.415	6
		AAEL014583-RA	0.000407179	-	8.94345	60S acidic ribosomal protein P2	supercont1.1174	6
		AAEL014583-RB	0.000142624	-	6.7588	60S acidic ribosomal protein P2	supercont1.1174	6
		AAEL014583-RC	0.000319184	-	9.36842	60S acidic ribosomal protein P2	supercont1.1174	6
	Proteases
		AAEL011547-RA	0.000180628	-	3.15898	metalloproteinase, putative	supercont1.589	6
		AAEL011550-RA	0.000480847	-	5.28549	metalloproteinase, putative	supercont1.589	6
		AAEL011555-RA	0.000114309	-	5.29352	metalloproteinase, putative	supercont1.589	6
		AAEL014514-RA	0.000592715	-	5.11923	metalloproteinase, putative	supercont1.1145	6
		AAEL007938-RA	0.000313052	+	9.36153	serine-type endopeptidase	supercont1.290	6
		AAEL011917-RA	0.000655398	-	3.55922	serine-type endopeptidase	supercont1.631	5
		AAEL005603-RA	0.00562535	+	4.23859	trypsin	supercont1.164	6
	Detoxification enzymes
		AAEL007815-RA	0.000137692	+	10.6722	cytochrome P450 - CYP4D24	supercont1.283	6
		AAEL009121-RA	0.000263398	-	5.01555	cytochrome P450 - CYP6N9	supercont1.371	6
		AAEL009130-RA	0.000608306	-	5.88715	cytochrome P450 - CYP6Z7	supercont1.371	6
		AAEL009131-RA	0.000149482	-	20.9002	cytochrome P450 - CYP6Z8	supercont1.371	6
		AAEL001807-RA	0.000154357	-	9.87147	cytochrome P450 - CYP9M9	supercont1.43	6
		AAEL003102-RA	0.000925523	-	3.24431	glucosyl/glucuronosyl transferases	supercont1.77	6
		AAEL014371-RA	0.000790171	+	7.3249	glucosyl/glucuronosyl transferases	supercont1.1092	5
		AAEL010157-RA	0.00116834	-	3.5892	microsomal glutathione s-transferase	supercont1.457	6
	Kinases/Phosphatases
		AAEL011175-RA	0.00063919	+	4.62955	alkaline phosphatase	supercont1.548	6
		AAEL015070-RA	0.00535426	+	3.94911	alkaline phosphatase	supercont1.1446	5
	Transaminases
		AAEL012609-RA	0.000197012	-	3.5617	4-aminobutyrate aminotransferase	supercont1.716	6
		AAEL014886-RA	0.000444864	-	4.87406	4-aminobutyrate aminotransferase	supercont1.1323	6
		AAEL003508-RA	0.00137734	-	16.2767	serine-pyruvate aminotransferase	supercont1.89	5
		AAEL003508-RB	0.000834231	-	17.2494	serine-pyruvate aminotransferase	supercont1.89	5
		AAEL014817-RA	0.000625704	+	3.36249	serine-pyruvate aminotransferase	supercont1.1279	5
	Dehydrogenases
		AAEL013904-RA	0.000313052	+	3.25399	3-hydroxyisobutyrate dehydrogenase	supercont1.957	6
		AAEL004294-RA	0.000605161	-	5.19915	dihydrolipoamide acetyltransferase component of pyruvate dehydrogenase	supercont1.113	6
		AAEL015628-RA	0.0017431	+	3.40798	glycine dehydrogenase	supercont1.3860	6
		AAEL009634-RC	0.000273152	+	5.13356	steroid dehydrogenase	supercont1.414	6
		AAEL009634-RD	0.000523512	+	4.70653	steroid dehydrogenase	supercont1.414	5
		AAEL009634-RG	0.000263398	+	5.49654	steroid dehydrogenase	supercont1.414	6
	Other enzymes
		AAEL014045-RA	0.000704254	-	3.2517	allantoicase	supercont1.993	6
		AAEL014710-RA	0.000137692	-	3.14878	alpha-amylase	supercont1.1232	6
		AAEL002668-RA	0.00225918	-	3.41488	AMP dependent ligase	supercont1.63	6
		AAEL009237-RA	0.00124725	-	3.1385	glycoside hydrolases	supercont1.383	6
		AAEL015020-RA	0.00274256	-	3.2377	glycoside hydrolases	supercont1.1402	6
		AAEL015573-RA	0.00204174	-	7.27367	glycoside hydrolases	supercont1.3445	6
		AAEL007052-RA	0.000324566	-	4.25543	lipase	supercont1.233	6
		AAEL007060-RA	0.00221118	-	3.60459	lipase	supercont1.233	6
		AAEL008701-RA	0.000788116	-	3.96498	myoinositol oxygenase	supercont1.343	6
		AAEL013499-RA	0.000895254	+	3.63892	Prophenoloxidase	supercont1.856	6
		AAEL010959-RA	0.00607161	+	3.81149	serine collagenase 1 precursor, putative	supercont1.525	6
		AAEL006327-RA	0.00115174	-	3.49145	sulfotransferase (sult)	supercont1.201	6
		AAEL002542-RA	0.000324566	+	7.65601	triosephosphate isomerase	supercont1.60	6
	Other functions
		AAEL009420-RA	0.000802413	-	3.16155	ClassB Scavenger Receptor (CD36 domain)	supercont1.395	6
		AAEL013373-RA	0.00169993	-	3.99314	inwardly rectifying k+ channel	supercont1.830	6
		AAEL001195-RA	0.00151761	+	3.10763	juvenile hormone-inducible protein, putative	supercont1.25	6
		AAEL003239-RA	0.00193435	+	5.80516	pupal cuticle protein, putative	supercont1.82	6
	Unknown functions
		AAEL000901-RA	0.000175572	-	6.19654	conserved hypothetical protein	supercont1.18	6	peritrophic matrix protein	59.3	0.29	ACY95486.1	Tribolium castaneum
		AAEL004827-RA	0.00129215	-	3.35734	conserved hypothetical protein	supercont1.132	6	arylalkylamine N-acetyltransferase	155	0.37	XP_001866315	Culex quinquefasciatus
		AAEL005546-RA	0.00490775	-	3.87227	conserved hypothetical protein	supercont1.162	5	peritrophin-1	53.9	0.37	XP_001849537.1	Culex quinquefasciatus
		AAEL008664-RB	2.77158e-05	-	3.9452	conserved hypothetical protein	supercont1.340	6	esterase_lipase	447	0.64	CG1882	Drosophila melanogaster
		AAEL009198-RA	0.000895254	-	4.02328	conserved hypothetical protein	supercont1.378	5	Major Facilitator Superfamily (MFS) transporter	400	0.43	EFN87271.1	Harpegnathos saltator
		AAEL009198-RB	0.000605161	-	4.05311	conserved hypothetical protein	supercont1.378	5	Major Facilitator Superfamily (MFS) transporter	400	0.43	EFN87271.1	Harpegnathos saltator
		AAEL010047-RA	0.000740192	-	3.94332	conserved hypothetical protein	supercont1.449	5	ATP-binding cassette	1376	0.88	XP_001863662.1	Culex quinquefasciatus
		AAEL011336-RA	0.000164138	-	3.55699	conserved hypothetical protein	supercont1.569	6	peritrophic matrix protein 5-A	45.8	0.25	ACY95486.1	Tribolium castaneum
		AAEL012300-RA	0.00636867	+	3.04816	conserved hypothetical protein	supercont1.676	5	anoctamin_chloride channels	705	0.41	XP_001944325.2	Acyrthosiphon pisum
		AAEL012368-RA	0.000324566	+	4.22458	conserved hypothetical protein	supercont1.684	5	copper chaperone for superoxide dismutase	226	0.49	ADD19143.1	Glossina morsitans morsitans
		AAEL012704-RA	0.000164138	+	3.72431	conserved hypothetical protein	supercont1.726	6	sterol carrier protein-2 like-3 variant 2	238	0.99	ACA52025.1	Aedes aegypti
		AAEL014713-RA	0.00175458	-	3.16916	conserved hypothetical protein	supercont1.1233	5	arylalkylamine N-acetyltransferase	155	0.37	XP_001866315.1	Culex quinquefasciatus
		AAEL013584-RA	0.00130506	+	18.9185	conserved hypothetical protein	supercont1.875	5	putative protein G12	230	0.77	AAK72505.2	Aedes aegypti
		AAEL010435-RA	0.00151023	+	9.57113	conserved hypothetical protein	supercont1.477	6	putative protein G12	301	0.77	AAK72505.2	Aedes aegypti
		AAEL011933-RA	0.000324566	-	3.27811	hypothetical protein	supercont1.632	6	dopamine N acetyltransferase, isoform A	58.9	0.26	NP_523839.2	Drosophila melanogaster
