# Supplementary material for: Larval midgut modifications associated with Bti resistance in the yellow fever mosquito using proteomic and transcriptomic approaches
Source: BMC Genomics. 2012 Jun 15;13:248. doi: 10.1186/1471-2164-13-248 (PMC3460780; doi:10.1186/1471-2164-13-248)
Supplement: Additional file 5 — Protein identification of the 56 spots picked on deep purple stained 2D-gel. When different spots pointed to the same protein, they were differentiated using arbitrary letters after the access number. For each identification, the predicted pI, the predicted mass in kilodaltons, the percentage of sequence coverage, their functional category, and the species and database matched are indicated. [file 1471-2164-13-248-S5.xls]

## Sheet: DiGE analyses SUPP FILE
Gel	Spot Nb	Fold changes		protein #	Vectorbase / Flybase access number	Mascot score	Top ranking match	Biological functions	Predicted PI	Predicted mass (kDa)	% sequence coverage	Species	Database
2	1	-	2.64	1	FBgn0090174		GF13141	Unknown functions	6.13	133.417	23	Drosophila ananassae
1	2	-	1.6	2	AAEL015386_A	227	dipeptidyl-peptidase	Proteases	4.91	84.8	42	Aedes aegypti	Aedes_pep
2	2	-	2.15	2	AAEL015386_A	249	dipeptidyl-peptidase	Proteases	4.91	84.865	42	Aedes aegypti	Aedes_tigr
2	3	-	2.77	2	AAEL015386_B	149	dipeptidyl-peptidase	Proteases	4.91	84.865	22	Aedes aegypti	Aedes_tigr
2	4	+	1.81	3	AAEL012774_A	237	protease m1 zinc metalloprotease	Proteases	4.81	102.538	41	Aedes aegypti	Aedes_tigr
2	5	+	2.34	3	AAEL012774_B	162	protease m1 zinc metalloprotease	Proteases	4.81	86.7	42	Aedes aegypti	Aedes_tigr
2	6	+	1.78	4	AAEL010532	146	alpha-amylase	Other enzymes	4.82	68.905	37	Aedes aegypti	Aedes_tigr
2	7	+	2.1	5	AAEL000859	60	hypothetical protein AaeL_AAEL000859	Unknown functions	5.31	37.574	28	Aedes aegypti	Aedes_tigr
1	8	+	10.74	6	AAEL001005_A	195	calreticulin	Others	4.42	47	43	Aedes aegypti	Aedes_tigr
2	8	-	2.56	6	AAEL001005_A	226	calreticulin	Others	4.42	47	49	Aedes aegypti	Aedes_tigr
2	9	+	3.14	6	AAEL001005_B	210	calreticulin	Others	4.42	46.983	49	Aedes aegypti	Aedes_tigr
2	10	+	2.75	6	AAEL001005_C	158	calreticulin	Others	4.42	46.983	48	Aedes aegypti	Aedes_tigr
2	11	-	2.06	7	AAEL002827_A	61	ATP synthase beta subunit	Other enzymes	5.03	53.878	32	Aedes aegypti	Aedes_tigr
2	12	+	3.01	6	AAEL001005_D	93	calreticulin	Others	4.42	46.698	35	Aedes aegypti	Aedes_tigr
2	13	-	1.27	8	AAEL004580	129	beta-galactosidase	Other enzymes	4.87	74.097	34	Aedes aegypti	Aedes_tigr
2	14	+	2.15	9	AAEL001044	68	tyrosyl-tRNA synthetase	DNA interaction	6.23	58.806	52	Aedes aegypti	Aedes_tigr
1	14	+	2.12	10	AAEL000859	75	hypothetical protein AaeL_AAEL000859	Unknown functions	5.02	60.6	26	Aedes aegypti	Aedes_tigr
2	15	+	2.45	11	AAEL000109	60	enolase-phosphatase e-1	Kinases-Phosphatases	9.02	66.948	30	Aedes aegypti	Aedes_tigr
1	16	-	2.06	12	AAEL008787_A	162	V-ATP synthase subunit alpha	Other enzymes	5.26	68.5	31	Aedes aegypti	Aedes_tigr
1	17	-	2.19	12	AAEL008787_B	231	V-ATP synthase subunit alpha	Other enzymes	5.26	68.5	42	Aedes aegypti	Aedea_pep
1	18	-	1.82	12	AAEL008787_C	132	V-ATP synthase subunit alpha	Other enzymes	5.26	68.5	30	Aedes aegypti	Aedes_tigr
2	19	-	3.81	13	AAEL012776_C	136	protease m1 zinc metalloprotease	Proteases	5.19	103.282	22	Aedes aegypti	Aedes_tigr
1	20	+	2.14	13	AAEL012776_A	103	protease m1 zinc metalloprotease	Proteases	5.19	102	23	Aedes aegypti	Aedes_tigr
2	20	+	1.47	13	AAEL012776_A	135	protease m1 zinc metalloprotease	Proteases	5.19	103.282	30	Aedes aegypti	Aedes_tigr
1	21	-	2.27	13	AAEL012776_B	110	protease m1 zinc metalloprotease	Proteases	5.19	103	22	Aedes aegypti	Aedes_tigr
2	21	-	3.21	13	AAEL012776_B	146	protease m1 zinc metalloprotease	Proteases	5.19	103.33	27	Aedes aegypti	Aedes_tigr
1	22	-	1.58	14	AAEL003313	62	alkaline phosphatase	Kinases-Phosphatases	5.46	61	23	Aedes aegypti	Aedes_tigr
2	23	-	2.29	7	AAEL002827_B	152	ATP synthase beta subunit	Other enzymes	5.03	53.878	55	Aedes aegypti	Aedes_tigr
2	24	-	1.42	15	AAEL003298_A	186	alkaline phosphatase	Kinases-Phosphatases	5.28	58.824	39	Aedes aegypti	Aedes_tigr
1	24	-	2.41	15	AAEL003298_A	161	alkaline phosphatase	Kinases-Phosphatases	5.23	58.3	33	Aedes aegypti	Aedes_tigr
2	25	-	1.16	15	AAEL003298_B	194	alkaline phosphatase	Kinases-Phosphatases	5.23	58.334	39	Aedes aegypti	Aedes_tigr
1	26	-	2.2	16	AAEL001715	76	chaperonin	Transport	5.62	59.6	28	Aedes aegypti	Aedes_pep
1	27	-	1.51	7	AAEL005798_A	200	V-ATP synthase subunit beta	Other enzymes	5.31	54.8	49	Aedes aegypti	Anopheles
1	28	-	1.69	7	AAEL005798_B	177	V-ATP synthase subunit beta	Other enzymes	5.31	54.8	44	Aedes aegypti	Anopheles
1	29	-	1.72	7	AAEL005798_C	187	V-ATP synthase subunit beta	Other enzymes	5.31	55.4	53	Aedes aegypti	Anopheles
1	30	-	2.06	7	AAEL005798_D	229	V-ATP synthase subunit beta	Other enzymes	5.38	55.5	52	Aedes aegypti	Aedes_tigr
1	31	-	2.39	7	AAEL005798_E	197	V-ATP synthase subunit beta	Other enzymes	5.38	55.4	48	Aedes aegypti	Aedes_tigr
1	32	-	1.89	7	AAEL005798_F	181	V-ATP synthase subunit beta	Other enzymes	5.38	55.4	56	Aedes aegypti	Aedes_tigr
2	33	-	3.8	17	FBgn0067673	71	hypothetical protein	Unknown functions	9.62	47.662	65	Drosophila simulans	Aedes_pep
2	34	-	2.1	18	AAEL015235	Z-Score=1.01	flotillin-1	Others	5.9	48.71	56	Aedes aegypti	Ensemble
2	35	+	1.17	19	AAEL001673	118	actin	Cytosqueleton	5.21	41.809	31	Aedes aegypti	Anopheles_Judy
1	36	saturated					actin	Cytosqueleton
2	37	-	2.41	20	AAEL004616_A	57	actin	Cytosqueleton	5.09	47.406	31	Aedes aegypti	Aedes_tigr
1	38	+	9.34	21	AAEL007898	78	calmin	Others	5.04	132	10	Aedes aegypti	Aedes_tigr
2	39	+	5.29	22	AAEL012578	72	phosphoserine aminotransferase	Transaminases	8.87	39.73	69	Aedes aegypti	Aedes_pep
1	40	-	2.83		No hit in mosquito and drosophila databases
1	41	-	3.36	23	AGAP000545	64	AGAP000545-PA	Unknown functions	6.63	157.5	29	Aedes aegypti
2	42	-	2.52	24	AAEL002759	Z-Score=2.43	tropomyosin invertebrate	Cytosqueleton	4.8	32.47	86	Aedes aegypti	Ensemble
1	42	-	2.65	25	AAEL015589	61	acyl-coa dehydrogenase	Dehydrogenases	5.72	41.2	45	Aedes aegypti	Aedes_tigr
2	43	+	4.77		No Mass Spectrum data
2	44	+	5.8	26	AAEL004313	Z-Score=1.13	fk506-binding protein	Receptors	4.7	23.46	36	Aedes aegypti	Ensemble
1	45	+	3.01	27	CPIJ019700	119	cytochrome P450 (74% Identity with CYP6M11)	Detoxication enzymes	7.6	58.4	41	Culex quinquefasciatus	culex_pipiens
2	46	+	2.02	28	AAEL001622	Z-Score=0.49	dual specificity mitogen-activated protein kinase kinase MAPKK	Kinases-Phosphatases	7	38.08	11	Aedes aegypti	Ensemble
1	47	-	2.06	29	AAEL006257	79	cytochrome P450 (CYP325Y1)	Detoxication enzymes	7.48	47	34	Aedes aegypti	Aedes_tigr
2	48	+	3.86	30	CPIJ013471	Z-Score=0.69	conserved hypothetical protein	Unknown functions	6.7	38.78	61	Culex quinquefasciatus	Ensemble
2	49	+	2.39	31	AAEL008083	82	40S ribosomal protein sa (P40)	Ribosomal	5.5	27.039	35	Aedes aegypti	Aedes_pep
1	49	+	2.29		No Mass Spectrum data
1	50	-	1.01	20	AAEL004616_B	61	actin	Cytosqueleton	5.3	42	26	Aedes aegypti	Aedes_tigr
2	51	-	5.29	32	AAEL002759	Z-Score=1.09	tropomyosin invertebrate	Cytosqueleton	4.8	29.51	77	Aedes aegypti	Ensemble
1	52	-	2.14	33	AAEL012035_A	93	V-ATP synthase subunit E	Other enzymes	5.91	25.7	35	Aedes aegypti	Aedes_tigr
1	53	-	2.21	33	AAEL012035_B	88	V-ATP synthase subunit E	Other enzymes	5.91	25.7	38	Aedes aegypti	Aedes_tigr
1	54	-	2.04	34	AAEL004930	79	carbonic anhydrase	Other enzymes	5.73	31.6	38	Aedes aegypti	Aedes_tigr
2	55	+	2.46	35	CPIJ009402	67	trehalose-6-phosphate synthase 1	Other enzymes	5.63	31.519	64	Culex quinquefasciatus	Aedes_tigr
2	56	+	2.16		No Mass Spectrum data
