# Supplementary material for: Larval midgut modifications associated with Bti resistance in the yellow fever mosquito using proteomic and transcriptomic approaches
Source: BMC Genomics. 2012 Jun 15;13:248. doi: 10.1186/1471-2164-13-248 (PMC3460780; doi:10.1186/1471-2164-13-248)
Supplement: Additional file 6 — Glycosylphosphatidylinositol (GPI)-anchor domains detection by four predictive computational programs. For each gene and protein, their accession number, the transcript and protein sizes are indicated. Results from the big-GPI and GPI-SOM softwares are indicated as ‘YES’ when they found a potential GPI-domain and ‘NO’ when no GPI-domain was determined. For PredGPI, presence is indicated by ‘Highly probable’, ‘Weakly probable’ or ‘Probable’ and absence by ‘NO’. For FragAnchor, presence of GPI domain is indicated by ‘Highly probable’ or ‘Probable’, absence by ‘NO’ and when prediction is uncertain by ‘Potential false positive’. [file 1471-2164-13-248-S6.xls]

## Sheet: SuppFileGPI
	Vectorbase access number	Description	Evidence level	Transcript size (bp)	Protein size (aa)	GPI-anchor detection
						big-GPI	PredGPI	FragAnchor	GPI-SOM
	AAEL003313	alkaline phosphatase	protein	1841	556	YES	Highly Probable	Potential False Positive	YES
	AAEL003298	alkaline phosphatase	protein	1695	520	NO	NO	NO	YES
	AAEL011175	alkaline phosphatase	transcript	1091	297	YES	Probable	Highly probable	YES
	AAEL015070	alkaline phosphatase	transcript	1628	535	YES	Probable	Highly probable	YES
	AAEL011547	metalloproteinase, putative	transcript	834	277	NO	NO	NO	YES
	AAEL011550	metalloproteinase, putative	transcript	834	277	NO	NO	NO	YES
	AAEL011555	metalloproteinase, putative	transcript	834	277	NO	NO	NO	NO
	AAEL014514	metalloproteinase, putative	transcript	834	277	NO	NO	NO	YES
	AAEL007938	serine-type endopeptidase	transcript	907	256	NO	NO	NO	YES
	AAEL011917	serine-type endopeptidase	transcript	918	254	NO	NO	NO	NO
	AAEL005603	trypsin	transcript	886	271	NO	NO	NO	YES
