# Supplementary material for: Larval midgut modifications associated with Bti resistance in the yellow fever mosquito using proteomic and transcriptomic approaches
Source: BMC Genomics. 2012 Jun 15;13:248. doi: 10.1186/1471-2164-13-248 (PMC3460780; doi:10.1186/1471-2164-13-248)
Supplement: Additional file 8 — Primer pairs used for RT-qPCR analyses. For each primer pair, sequence, corresponding gene name and accession number, product length, Tm and optimal annealing temperature used in PCR program are indicated. PCR efficiency and different parameters of the calibration curves (R2, slope and y-intercept) are also indicated. Specificity of each primer pair was first assessed by BLAST analysis against Ae. aegypti genome and then verified by performing a melt curve analysis. A high specificity is indicated as “YES” when the primer pair matched to a unique position in the Ae. aegypti genome and when PCR product Tm was correct. [file 1471-2164-13-248-S8.xls]

## Sheet: 5sur6 3528
Gene	Vectorbase Access Number	Sequence Forward Primer (5' - 3')	Sequence Reverse Primer (5' - 3')	Annealing temperature (°C)	Calibration curves				Specificity (melt curve & BLAST)
					PCR Efficiency	R²	Slope	y-intercept
Alkaline phosphatase (ALP1)	AAEL000931	GCTGAGGGAGGTCGTTGAACTG	TGATGAGCGTGTCGTCCAAGTC	56	1.02	0.998	-3.274	18.917	YES
Alkaline phosphatase (ALP2)	AAEL003298	GACCCACGGAGGAGAGGATG	CTCCAACACATAGAGCGTAGGC	57	0.996	0.995	-3.332	14.833	YES
Alkaline phosphatase (ALP3)	AAEL003313	GCGTTTGGCACTGGAAGAGAC	TCCGTTGTAGGTCATCGTGTGG	56	0.974	0.998	-3.385	15.329	YES
Alkaline phosphatase (ALP4)	AAEL009077	TTCTTGGAGTCAGTGGGTCATC	TGTTGGTCAGCATCTCTTCGG	56	1.002	0.997	-3.317	17.473	YES
Alkaline phosphatase (ALP5)	AAEL015070	ACCTTAGTCTTGCTTACGCTAC	CCTCGCTCATTGGAACGG	56	1.001	0.998	-3.32	17.519	YES
Alkaline phosphatase (ALP6)	AAEL011175	AGCATTCTGGTCGGTGATATTCG	GGCAAATATAAGCAGCAGGGTTC	59	0.933	0.993	-3.495	27.369	YES
Cadherin (Cad1)	AAEL007478	CGAGACGCTGTTCCTCACG	ACGAACCGATCTACTTCCAACG	56	0.986	0.998	-3.356	17.271	YES
Cadherin (Cad2)	AAEL007488	CACAAAAGGACGATGGGCTTAG	GCGGGAATTTCGGGCTTCG	56	1.043	0.997	-3.223	19.023	YES
Conserved hypothetical protein (HP1)	AAEL010435	TGGTCGGTGTAGCAATTCGTTAC	AAGAACTCTTGGAACTCCTTGTCG	60	0.961	0.999	-3.418	17.225	YES
Conserved hypothetical protein (HP2)	AAEL013584	CAAGCATCAGATACATCACAATCG	GGACGGCTGAGGCGGTAG	58	1.008	0.999	-3.304	20.367	YES
Cytochrome P450 - CYP4D24	AAEL007815	CGAATTGGGCTGCTTTGGAG	CGTGGCGGAAATCAAGAGTTTG	60	0.982	0.998	-3.365	17.374	YES
Cytochrome P450 - CYP6Z7	AAEL009130	CGATTTGTTCAGTCACGATTC	TGTAGAGTCTTGCGGGAAG	53	0.932	0.998	-3.495	21.379	YES
Cytochrome P450 - CYP6Z8	AAEL009131	ACCATTACGCCCATTCTG	AGGTTGTGATCCCATTGC	53	0.924	0.998	-3.517	20.776	YES
N-Aminopeptidase (APN1)	AAEL012774	AGTCTGCTGCCAAGGAAG	AATGCTGCTGTCTGAATACG	56	0.986	0.998	-3.356	14.186	YES
N-Aminopeptidase (APN2)	AAEL012776	CCTGCTTGCCACTTATGGTCTC	TGGGCTGCTTCCGCTTGG	57	0.928	1	-3.509	15.214	YES
N-Aminopeptidase (APN3)	AAEL012778	CGGCGAGATTAACTGGACTGC	TCCTTGACGGTGACTCCTTCTG	56	0.932	1	-3.497	12.259	YES
Ribosomal Protein L8 (RPL8)	AAEL000987	CTGAAGGGAACCGTCAAGCAA	TCGGCGGCAATGAACAACT	55.5	0.948	0.998	-3.452	12.286	YES
Ribosomal Protein S7 (RPS7)	AAEL009496	GTTGGAGATGAACTCGGACCTG	GCCTTCTTGCTGTTGAACTCG	55.5	0.963	0.993	-3.415	17.478	YES
Serine-type endopeptidase (SE1)	AAEL007938	CGTCTCGTGGGGCATTCC	GCATCAAGGCTCGTTATACCG	57.5	0.939	0.999	-3.477	16.35	YES
Serine-type endopeptidase (SE2)	AAEL011917	TTAAGACGAGTCATCTGGTGGAG	AGAGACGATAACATGCGGCTAC	57.5	0.922	0.997	-3.525	17.922	YES
